# Supplementary material for: Protistan Predators Outshine Fungi in Forest Soil Activity
Source: J Eukaryot Microbiol. 2026 Mar 31;73(3):e70072. doi: 10.1111/jeu.70072 (PMC13037694; doi:10.1111/jeu.70072)
Supplement: Supplementary file 2 — Table S4: Order‐level taxonomic assignment of metatranscriptomic rRNA reads for prokaryotes and eukaryotes. [file JEU-73-e70072-s001.xlsx]

## Sheet: Prokaryotes
Orders	catS1	catS10	catS11	catS12	catS13	catS14	catS15	catS16	catS17	catS18	catS19	catS2	catS20	catS21	catS22	catS23	catS24	catS25	catS26	catS27	catS28	catS29	catS3	catS30	catS31	catS32	catS33	catS34	catS35	catS36	catS37	catS38	catS39	catS4	catS40	catS41	catS42	catS43	catS44	catS45	catS46	catS47	catS48	catS49	catS5	catS50	catS51	catS6	catS7
A_Archaea_Thermoplasmatota_Thermoplasmata_uncultured	66	0	0	1	1	6	0	11	7	1	43	95	17	9	0	0	0	0	0	0	0	0	0	0	0	0	0	0	0	0	0	0	0	71	2	0	0	0	0	0	0	0	0	0	7	0	0	1	43
A_Geoarchaeales	0	0	0	0	0	0	0	0	0	0	0	0	0	0	0	0	0	0	0	0	0	0	0	0	0	0	0	0	0	0	0	0	0	0	0	0	0	0	0	0	0	0	0	0	0	0	0	0	0
A_Group_1.1c	48	1	1	6	4	7	1	40	8	46	13	35	20	59	19	11	8	17	5	8	6	3	12	3	2	0	2	14	2	6	2	1	8	22	2	6	0	0	6	8	0	0	4	5	6	0	0	3	33
A_Iainarchaeales	0	0	0	0	0	0	0	0	0	0	0	0	0	0	0	0	0	0	3	0	1	0	0	0	0	0	0	0	0	0	1	0	0	0	0	0	0	0	0	0	0	0	0	0	0	0	0	0	0
A_Marine_Benthic_Group_D_and_DHVEG-1	0	0	0	0	0	0	0	0	0	0	0	0	0	0	0	0	0	0	0	0	0	0	0	0	0	0	0	0	0	0	0	0	0	0	0	0	0	0	0	0	0	0	0	0	0	0	0	0	1
A_Marine_Group_II	0	0	0	0	0	0	0	0	0	0	0	0	0	0	0	0	3	0	1	1	0	0	0	0	0	0	0	0	2	0	0	0	0	0	1	0	0	0	0	0	0	0	1	2	0	0	0	0	0
A_Marine_Group_III	0	0	0	0	0	0	0	0	0	0	0	0	0	0	0	0	0	0	0	0	0	0	0	0	0	0	0	0	0	0	0	0	0	0	0	0	0	0	0	0	0	0	0	0	0	0	0	0	0
A_Methanofastidiosales	0	0	0	0	0	0	0	0	0	0	0	0	0	0	0	0	0	0	0	0	0	0	0	0	0	0	0	0	0	0	0	0	0	0	0	0	0	0	0	0	0	0	0	0	0	0	0	0	0
A_Methanomassiliicoccales	0	0	0	0	0	0	0	0	0	0	0	0	0	0	0	0	0	0	0	0	0	0	0	0	0	0	0	0	0	0	0	0	0	0	0	0	0	0	0	0	0	0	0	0	0	0	0	0	0
A_Methanomicrobiales	0	0	0	0	0	0	0	0	0	0	0	0	0	0	0	0	0	0	0	0	0	0	0	0	0	0	0	0	0	0	0	0	0	0	0	0	0	0	0	0	0	0	0	0	0	0	0	0	0
A_Methanosarciniales	0	0	0	0	0	0	0	0	0	0	0	0	0	0	0	0	0	0	0	0	0	0	0	0	0	0	0	0	0	0	0	0	0	0	0	0	0	0	0	0	0	0	0	0	0	0	0	0	0
A_Micrarchaeales	146	4	3	2	10	20	2	228	15	34	62	136	84	39	0	0	0	0	0	0	0	0	65	0	0	0	0	0	0	0	0	0	0	102	0	2	0	0	0	0	0	0	1	3	1	0	0	113	117
A_Nitrosopumilales	0	0	0	0	0	0	0	0	0	0	0	0	0	0	0	0	0	0	0	0	0	0	0	4	0	0	1	0	2	0	0	1	0	0	0	0	0	0	0	0	0	0	0	0	0	0	0	0	0
A_Nitrososphaerales	235	295	175	876	403	612	193	759	166	961	284	180	1429	472	262	222	183	528	114	290	773	663	177	1210	935	740	1490	755	371	317	296	245	487	231	156	151	586	1323	291	152	1040	1118	495	253	151	764	490	234	236
A_Nitrosotaleales	2	0	2	0	0	0	0	5	4	10	5	4	0	7	4	2	1	3	0	2	0	0	0	0	0	0	0	3	0	0	0	0	0	14	10	32	0	0	5	22	0	0	5	8	0	0	0	1	2
A_uncultured_archaeon	0	0	0	0	0	0	0	0	0	0	0	0	0	0	0	0	0	0	0	0	0	0	0	0	0	0	0	0	0	0	0	0	0	0	0	0	0	0	0	0	0	0	0	0	0	0	0	0	0
A_uncultured_euryarchaeote	0	0	0	0	0	0	0	0	0	0	0	0	0	0	0	0	0	0	0	0	0	0	0	0	0	0	0	0	0	0	0	0	0	0	0	0	0	0	0	0	0	0	0	0	0	0	0	0	0
A_Woesearchaeales	0	0	0	0	0	0	0	0	0	0	0	0	0	0	0	0	1	0	4	1	2	8	0	12	0	11	5	2	22	7	3	25	13	0	0	3	0	0	0	0	0	0	4	5	0	0	1	0	0
B_0319-6G20	1424	135	334	1083	546	381	319	736	395	676	398	1268	1091	490	408	245	164	539	241	250	386	480	2337	456	386	360	438	655	630	844	722	591	781	932	635	888	459	341	819	1033	918	395	834	1180	1363	700	797	1114	1086
B_0319-7L14	1	0	0	0	0	1	2	3	6	46	2	2	0	6	0	0	1	1	1	0	0	0	3	1	0	0	0	2	0	1	1	0	0	2	60	29	1	0	41	39	0	0	10	9	0	1	0	0	1
B_053A03-B-DI-P58	0	0	0	0	0	0	0	1	0	2	0	5	1	0	18	5	11	17	23	28	12	12	0	6	10	15	4	31	24	28	17	30	25	0	1	11	0	2	0	0	0	0	4	8	0	0	2	0	0
B_1013-28-CG33	0	0	0	0	0	0	0	0	0	0	0	0	1	0	0	0	0	1	0	0	0	0	0	0	0	1	0	0	2	0	0	0	0	0	1	0	0	0	0	0	0	0	1	1	0	0	0	0	0
B_113B434	0	0	0	0	0	0	0	2	0	0	0	0	0	0	0	0	0	0	0	0	0	0	0	0	0	0	0	0	0	0	0	0	0	0	0	0	0	0	0	0	0	0	0	0	0	0	0	0	0
B_11B-2	0	1	0	0	1	0	0	0	0	0	0	0	0	0	0	0	0	0	0	0	0	0	0	0	0	0	0	0	0	0	0	0	0	0	0	0	0	0	0	0	0	0	0	0	0	0	0	0	1
B_1226B1H1-22-FL	0	0	0	0	0	0	0	0	0	0	0	0	0	0	0	0	0	0	0	0	0	0	0	0	0	0	0	0	0	0	0	0	0	0	0	0	0	0	0	0	0	0	0	0	0	0	0	0	0
B_3051bac4-16	0	0	0	0	0	0	0	0	0	0	0	0	0	0	0	0	0	1	0	0	0	0	0	0	0	0	0	1	0	0	0	0	0	0	0	0	0	0	0	0	0	0	0	0	0	0	0	0	0
B_45677	0	0	0	0	0	0	0	0	0	0	0	0	0	0	0	1	0	0	1	0	0	0	0	1	0	1	0	0	2	1	0	0	0	0	0	0	0	0	0	0	0	0	0	1	0	0	1	0	1
B_45985	11	1	1	1	1	6	0	26	1	3	7	8	11	5	260	216	249	58	1795	1922	208	229	3	129	120	202	51	281	255	173	250	286	124	6	99	125	11	58	39	37	6	32	134	151	3	17	168	2	26
B_Abditibacteriales	64	11	34	55	51	32	69	17	19	17	16	29	54	19	92	70	59	111	63	74	137	121	69	119	142	104	196	183	231	254	270	249	287	68	92	134	620	992	112	130	433	1203	83	62	73	657	934	40	141
B_Absconditabacteriales_(SR1)	0	0	0	0	0	0	0	0	0	0	0	0	0	0	1	0	0	0	0	0	0	1	0	2	0	0	0	2	1	0	0	7	0	1	0	0	0	0	0	0	0	0	0	0	0	0	0	0	0
B_Acanthopleuribacterales	0	0	0	0	0	0	0	0	0	0	0	0	0	0	0	0	0	0	0	0	0	0	0	0	0	0	0	0	0	0	0	1	0	0	1	0	0	0	0	0	1	0	0	0	0	0	0	0	0
B_Acetobacterales	7766	1622	2288	7527	5323	4543	3887	3310	2105	6727	2919	9724	6581	4671	1579	1421	1488	1039	1015	766	2169	1579	10445	2235	1923	1217	2200	1482	960	1243	1089	1015	1555	5706	2951	3199	2149	1220	4390	5158	3045	2214	2286	1481	6659	2750	1366	8723	5333
B_Acholeplasmatales	0	43	30	10	16	107	17	4	0	3	0	4	0	2	0	0	0	5	0	0	0	0	0	0	0	0	0	5	1	1	3	2	5	0	1	0	0	4	0	2	1	0	3	2	0	0	0	0	1
B_Acidaminococcales	0	0	0	0	0	0	0	0	0	0	1	0	0	1	0	0	0	0	1	0	0	0	1	1	0	0	0	0	1	0	0	0	1	0	0	0	0	0	0	3	0	0	0	0	0	0	0	0	0
B_Acidiferrobacterales	6	1	2	0	2	2	3	3	1	3	0	4	6	0	2	4	3	3	7	11	1	8	4	4	1	7	2	0	7	4	6	6	1	5	7	5	1	2	7	2	0	4	37	23	2	4	0	4	6
B_Acidimicrobiales	90	11	11	27	42	62	33	14	9	24	22	77	40	27	16	25	37	22	30	32	5	3	111	4	1	4	3	16	2	7	15	4	7	178	117	113	3	6	102	52	3	6	159	156	14	1	29	74	51
B_Acidithiobacillales	10	0	0	0	1	4	0	5	3	3	7	7	3	1	3	3	3	1	3	2	2	6	9	1	7	4	4	2	9	4	3	4	3	11	4	6	0	3	1	5	6	2	1	4	3	4	1	2	11
B_Acidobacteria_bacterium_Mor1	0	0	0	0	0	0	0	0	0	0	0	0	0	0	0	0	0	0	0	0	0	0	0	0	0	0	0	0	0	0	0	0	0	0	0	0	0	0	0	0	0	0	0	0	0	0	0	0	0
B_Acidobacteriales	13898	6101	4642	11006	12072	5786	3890	15656	8111	12672	6812	15109	13443	7842	8566	7297	7315	9423	4896	6610	5584	3551	10484	4118	5005	2539	5107	5735	3241	5403	4154	2856	4312	11261	9619	8840	2988	2338	8904	10741	6900	2654	6180	4652	19949	6332	2967	26355	8811
B_Actinobacteria_bacterium_GWC2_53_9	0	0	0	0	0	0	0	0	0	0	0	0	0	0	0	0	0	0	1	0	0	0	0	0	0	0	0	0	1	0	0	0	0	0	0	0	0	0	0	0	0	0	0	0	0	0	0	0	0
B_Actinobacteria_bacterium_RBG_16_55_12	1	0	0	0	0	0	0	1	0	0	0	0	0	0	7	5	3	1	5	3	1	2	1	1	0	1	0	0	0	0	0	0	1	0	0	0	0	1	0	1	0	0	0	0	0	0	0	0	0
B_Actinobacteria_bacterium_RBG_19FT_COMBO_36_27	0	0	0	0	0	0	0	0	0	0	0	0	0	0	0	0	0	0	0	0	0	1	0	0	0	0	0	0	0	0	0	0	0	0	0	0	0	1	0	0	0	0	0	0	0	0	0	0	0
B_Actinobacteria_bacterium_RBG_19FT_COMBO_70_19	0	0	0	0	0	0	0	0	0	0	0	0	0	0	0	0	0	0	0	0	0	0	0	0	0	0	0	0	0	0	0	0	0	0	1	0	0	0	0	0	0	0	1	0	0	0	0	0	0
B_actinobacterium_YJF1-30	1	0	0	0	0	0	0	0	0	3	0	2	0	2	24	9	20	14	9	7	17	6	1	9	15	5	11	15	14	23	20	9	10	2	10	10	3	0	8	8	0	2	24	14	1	1	1	2	6
B_Actinomarinales	7	5	3	3	1	7	4	0	2	0	0	3	3	1	5	5	2	4	4	6	0	2	2	1	1	1	0	6	0	2	1	4	1	7	1	4	6	3	6	2	1	2	1	3	3	2	4	3	2
B_Actinomycetales	8	14	18	18	40	46	27	2	5	1	3	6	7	2	10	8	7	1	6	0	6	2	3	4	4	3	4	3	4	2	2	4	2	1	5	4	12	3	7	7	2	9	5	2	6	7	2	31	5
B_Actinomycetales_bacterium_JB111	0	0	0	1	0	0	0	0	0	0	0	0	0	0	0	0	0	0	0	0	0	0	0	0	0	1	0	0	0	0	0	0	0	0	0	0	0	0	0	0	0	0	0	0	0	0	0	0	0
B_Actinosynnema_sp	0	0	0	0	1	11	0	0	0	2	0	0	0	0	5	2	5	13	8	3	3	7	0	6	12	2	16	2	3	1	9	1	4	0	7	1	0	1	1	0	1	1	2	0	0	0	2	0	0
B_ADurb.Bin180	0	0	0	0	0	0	0	0	0	0	0	0	0	0	1	0	0	0	1	0	0	0	0	0	0	0	1	1	0	0	0	0	0	1	0	0	0	0	0	0	0	0	0	1	0	0	0	0	0
B_Aerophobales	0	0	0	0	0	0	0	0	0	0	0	0	0	1	0	0	0	0	0	0	0	0	0	0	0	0	0	0	0	0	0	0	0	0	1	0	0	0	0	0	0	0	0	0	0	0	0	0	1
B_AKIW659	1	1	0	0	1	0	0	3	1	2	0	4	2	4	1	4	6	0	1	3	3	0	1	0	1	3	2	5	2	2	0	1	2	6	4	4	0	0	4	2	0	0	2	1	4	0	2	3	3
B_Alicyclobacillales	0	0	0	2	1	1	0	3	0	1	0	1	2	2	1	0	0	0	5	1	1	2	0	5	0	0	1	0	0	0	3	0	2	3	3	1	3	0	1	2	0	2	1	0	0	0	1	0	0
B_Alkalilimnicola_sp	0	0	0	0	0	0	0	0	0	0	0	0	0	0	0	0	0	0	0	0	0	0	0	0	0	0	0	0	0	0	0	0	0	0	0	0	0	0	0	0	0	0	0	0	0	0	0	0	0
B_Alphaproteobacteria_Incertae_Sedis	1	0	2	2	2	1	2	1	0	4	1	2	2	1	1	8	0	4	5	2	5	4	3	7	3	6	8	1	3	6	6	3	7	2	4	3	3	3	3	4	6	3	1	2	0	9	2	1	4
B_AMGG11	0	0	0	0	0	0	0	0	0	0	0	0	0	0	0	1	0	1	0	0	0	0	0	0	0	0	0	0	0	0	2	0	0	0	1	0	0	1	0	0	0	0	0	0	0	1	0	0	1
B_Aminicenantales	1	0	0	0	0	2	0	1	0	0	0	1	1	0	0	0	0	0	0	0	0	0	1	0	0	1	0	0	0	1	1	0	0	1	0	0	0	0	1	0	1	2	0	1	1	1	1	0	1
B_Ammonifexales	1	0	0	0	0	0	0	0	0	0	1	0	0	1	0	1	0	1	0	0	0	0	2	0	0	0	0	0	0	0	0	0	0	0	0	0	0	0	0	1	0	0	0	0	0	0	0	0	0
B_Amsterdam-1B-07	0	0	0	0	0	0	0	0	0	0	0	0	0	0	0	0	0	0	0	0	0	0	0	0	0	0	0	0	0	0	0	0	0	0	0	0	0	0	0	0	0	0	0	0	0	0	0	0	0
B_Anaerolineales	2	1	0	0	1	1	2	117	13	57	7	2	3	7	257	607	609	275	841	720	219	396	5	442	209	352	181	282	466	523	252	392	350	3	103	153	4	29	49	75	5	7	120	180	4	7	189	1	7
B_Aneurinibacillales	0	0	0	0	0	0	0	0	0	0	0	0	0	0	0	0	0	0	0	0	0	0	0	0	0	0	0	0	0	0	0	0	0	0	0	0	0	0	0	0	0	0	0	0	0	0	0	0	0
B_Arctic97B-4_marine_group	1	0	1	0	0	0	0	1	0	1	0	0	1	0	1	1	0	0	2	1	1	0	0	0	0	0	0	0	0	1	0	0	0	0	0	1	0	0	0	0	0	1	0	0	0	0	0	0	1
B_Ardenticatenales	0	0	0	1	0	0	1	2	0	1	0	1	0	0	0	2	2	0	9	0	0	3	0	2	3	3	1	1	2	1	4	4	3	0	0	3	21	8	3	0	5	7	4	0	0	14	22	1	0
B_Arenicellales	16	1	2	0	1	3	0	2	2	2	1	12	4	5	1	0	0	0	2	1	4	3	14	0	1	4	6	9	4	12	8	9	9	17	0	3	1	4	2	4	2	2	1	5	3	3	2	3	9
B_Armatimonadales	670	157	280	583	601	482	507	148	143	206	171	494	543	414	784	1170	1009	660	631	670	1267	967	479	1163	859	1031	1655	534	596	689	609	549	552	964	585	852	2497	2414	948	782	2047	4770	512	434	935	2270	2503	1329	1221
B_Armatimonadetes_bacterium_DC	0	0	0	0	0	0	0	0	0	0	0	0	0	0	0	0	0	0	0	0	0	0	0	0	0	0	0	0	0	0	0	0	0	0	0	0	0	0	0	0	0	0	0	0	0	0	0	0	0
B_Armatimonadetes_bacterium_GXS	0	0	0	0	0	0	0	0	0	0	0	0	0	0	0	0	0	0	0	0	0	0	0	0	0	0	0	0	0	0	0	0	0	0	0	0	0	0	0	0	0	0	0	0	0	0	0	0	0
B_Atribacteria_bacterium_JGI_NA000014-F07	0	0	0	0	0	0	0	0	0	0	0	0	0	0	0	0	0	0	0	0	0	0	0	0	0	0	0	0	0	0	0	0	1	0	0	0	0	0	0	0	0	0	0	0	0	0	0	0	0
B_Atribacteria_bacterium_JGI_NA000079-L04	0	0	0	0	0	0	0	0	1	8	2	1	0	3	0	0	0	0	0	0	0	0	1	0	0	0	0	0	0	1	1	0	1	0	0	0	0	0	0	0	0	0	0	1	0	0	1	2	1
B_AT-s16	0	0	0	0	0	0	0	0	0	0	1	0	1	1	0	0	0	0	0	0	0	0	1	0	0	0	0	0	0	0	1	0	0	0	0	1	0	0	0	0	0	0	0	0	0	0	0	0	0
B_AT-s2-59	0	0	0	0	0	0	0	0	0	2	1	0	0	1	1	0	0	1	0	0	0	2	0	0	0	0	0	0	0	0	1	1	1	0	0	0	1	1	0	0	0	0	0	0	0	0	0	0	1
B_AT-s3-44	0	0	0	1	0	2	2	3	1	2	1	3	2	5	4	7	8	8	4	3	2	5	3	5	1	1	2	3	2	3	3	2	3	0	2	5	2	2	2	1	3	5	4	2	0	2	1	0	2
B_Azospirillales	119	36	96	503	85	123	129	101	115	149	78	65	165	176	195	219	206	183	111	145	283	164	237	289	278	156	268	156	74	131	133	78	194	185	508	359	346	405	391	643	712	375	345	304	459	561	210	223	129
B_B103G10	0	0	0	0	0	0	0	0	0	0	0	0	0	0	0	0	0	0	0	0	0	0	0	0	0	0	0	0	0	0	0	0	0	0	0	0	0	0	0	0	0	0	0	0	0	0	0	0	0
B_B108	0	0	0	0	0	0	0	0	0	0	0	0	0	0	0	0	0	0	0	0	0	0	0	0	0	0	0	0	0	0	0	0	0	0	0	0	0	0	0	0	0	0	0	0	0	0	0	0	0
B_B10-SB3A	0	0	0	0	0	0	0	2	0	0	0	2	1	1	2	10	2	0	4	1	0	3	0	2	0	2	2	2	1	2	0	0	0	0	1	0	0	0	0	0	0	0	0	0	0	0	0	0	0
B_B12-WMSP1	1	0	0	0	0	0	0	19	7	10	5	6	2	26	23	42	37	34	18	16	12	14	1	11	27	8	12	9	5	9	10	7	13	6	15	11	0	2	10	9	0	0	12	9	1	0	1	0	3
B_B29	0	0	0	0	0	0	0	0	0	0	0	0	0	0	0	0	0	0	0	0	0	0	0	0	0	0	0	0	0	0	0	0	0	0	0	0	0	0	0	0	0	0	0	0	0	0	0	0	0
B_B2M28	1	0	1	3	1	3	0	2	1	3	1	5	1	4	6	1	1	1	2	2	4	6	10	1	3	2	4	3	4	3	1	4	0	1	1	2	0	0	3	1	2	1	0	2	4	2	1	1	1
B_B55-F-B-G02	0	0	0	0	0	0	0	0	0	0	0	0	0	0	0	0	0	0	0	0	0	0	1	0	0	0	0	0	0	0	0	0	0	0	0	0	0	0	0	0	0	0	0	0	0	0	0	0	0
B_Babeliales	740	318	531	761	1132	1355	412	2318	477	917	799	737	2037	1825	235	193	163	287	360	251	246	323	518	325	201	198	240	223	211	253	375	225	272	718	355	585	252	316	367	524	172	192	417	426	105	191	245	335	441
B_Bacillales	20	4	9	19	26	28	7	28	13	26	6	30	17	33	30	35	46	23	36	26	25	42	71	24	20	42	35	37	50	34	36	57	34	30	25	26	19	16	20	26	21	12	35	45	34	10	19	31	24
B_Bacteria_10bav-F6_uncultured_bacterium_NA	0	0	0	0	0	0	0	0	0	0	0	0	0	0	0	0	0	0	0	0	0	0	0	0	0	0	0	0	0	0	0	0	0	0	0	0	0	1	0	0	0	0	0	0	0	0	1	0	0
B_Bacteria_Acetothermia_Acetothermiia_uncultured_bacterium	0	0	0	0	0	0	0	0	0	0	0	0	1	0	0	0	0	0	0	0	0	0	0	0	0	0	0	0	0	0	0	0	0	0	0	0	0	0	0	0	0	0	0	0	0	0	0	0	0
B_Bacteria_Acidobacteriota_Acidobacteriae_uncultured_bacterium	1	0	0	0	0	0	0	1	1	3	3	4	1	4	21	40	31	11	8	10	13	24	5	17	13	6	3	4	17	11	8	6	4	3	9	7	0	0	7	4	0	2	8	3	0	3	4	1	2
B_Bacteria_Acidobacteriota_AT-s3-28_uncultured_bacterium	0	0	0	0	0	0	0	0	0	0	0	0	0	1	6	25	25	1	42	26	14	17	0	6	5	15	0	11	67	15	12	32	3	0	5	3	0	0	16	0	0	0	14	30	0	1	5	0	0
B_Bacteria_Acidobacteriota_c5LKS83_uncultured_bacterium	0	0	0	0	0	0	0	1	3	1	0	1	0	0	0	0	1	0	1	0	0	0	1	0	0	1	0	0	1	0	0	0	1	0	0	0	0	0	0	0	0	0	0	0	0	1	2	0	0
B_Bacteria_Acidobacteriota_Candidatus_Fischerbacteria_bacterium_RBG_13_37_8_NA	0	0	0	0	0	0	0	0	0	0	0	0	0	0	0	0	0	0	0	0	0	0	0	0	0	0	0	0	0	0	0	0	0	0	0	0	0	0	0	0	0	0	0	0	0	0	0	0	0
B_Bacteria_Acidobacteriota_d142_uncultured_bacterium	0	0	0	0	0	0	0	0	0	0	0	0	0	0	0	0	0	0	0	0	0	0	0	0	0	0	0	0	0	0	0	0	0	0	0	0	0	0	0	0	0	0	0	0	0	0	0	0	0
B_Bacteria_Acidobacteriota_FFCH5909_uncultured_bacterium	0	0	0	0	0	0	0	0	0	0	1	0	0	0	0	0	0	0	0	0	0	1	0	0	0	0	0	1	0	0	0	0	0	0	0	1	0	0	0	0	0	0	0	0	1	0	0	0	0
B_Bacteria_Acidobacteriota_Subgroup_11_uncultured_bacterium	0	0	0	0	0	0	0	1	0	1	1	0	0	2	3	8	9	4	7	9	5	7	0	0	1	7	0	8	5	1	2	8	0	0	2	1	1	0	2	0	0	0	4	4	0	1	0	0	0
B_Bacteria_Acidobacteriota_Subgroup_18_uncultured_bacterium	0	0	0	0	0	0	0	1	0	0	0	0	1	1	1	4	4	0	9	2	2	8	1	0	0	6	0	1	10	1	0	3	2	1	0	2	1	1	1	0	2	0	1	5	0	1	1	0	0
B_Bacteria_Acidobacteriota_Subgroup_19_uncultured_bacterium	0	0	0	0	0	0	0	0	1	0	0	0	0	0	0	0	0	1	0	1	0	0	0	0	0	0	0	0	0	0	0	0	0	0	0	0	0	0	0	0	0	0	0	0	0	0	0	0	0
B_Bacteria_Acidobacteriota_Subgroup_20_uncultured_bacterium	0	0	0	0	0	0	0	0	0	0	0	0	0	0	0	0	0	0	0	0	0	0	0	0	0	0	0	0	0	0	0	0	0	0	0	0	0	0	0	0	0	0	0	0	0	0	0	0	0
B_Bacteria_Acidobacteriota_Subgroup_21_uncultured_bacterium	1	0	0	0	0	0	0	0	0	0	1	2	1	0	1	0	0	1	0	0	1	1	0	3	0	0	1	0	1	1	3	0	1	2	1	3	0	0	0	0	0	0	1	2	0	0	4	0	1
B_Bacteria_Acidobacteriota_Subgroup_22_uncultured_bacterium	2	0	0	1	0	4	0	5	2	3	2	4	2	4	34	47	65	12	146	78	29	34	3	19	18	64	6	55	101	42	27	74	11	1	18	14	1	2	12	6	0	1	73	118	0	3	15	1	3
B_Bacteria_Acidobacteriota_Subgroup_25_uncultured_bacterium	1	0	0	0	1	0	0	0	0	1	1	2	1	1	0	0	3	0	2	0	0	1	0	0	1	1	0	0	1	1	0	0	1	2	1	1	0	0	0	0	0	0	1	2	0	0	1	2	2
B_Bacteria_Acidobacteriota_Subgroup_26_uncultured_bacterium	1	0	0	0	2	0	0	0	0	0	0	1	0	0	0	0	1	0	0	0	0	0	0	0	0	0	0	1	0	0	0	0	0	1	0	1	0	0	0	0	0	0	1	0	0	0	0	0	0
B_Bacteria_Acidobacteriota_Subgroup_5_uncultured_bacterium	21	0	5	9	0	7	3	77	35	122	21	24	25	62	205	239	227	350	287	254	280	234	21	250	142	182	129	314	417	437	263	297	205	20	207	284	4	8	196	173	3	19	380	510	9	5	105	18	62
B_Bacteria_Acidobacteriota_uncultured_bacterium_NA	0	0	0	0	0	0	0	0	0	0	0	0	0	0	0	0	0	0	0	0	0	1	0	0	0	0	0	1	1	0	0	0	0	0	0	0	0	0	0	0	0	0	0	0	0	0	0	0	0
B_Bacteria_Actinobacteriota_Acidimicrobiia_uncultured	3146	806	1027	2087	2536	2375	1918	782	555	1339	1183	3364	2005	2171	414	455	422	304	412	237	291	349	3448	244	350	489	368	762	702	492	991	1171	731	5993	791	1166	292	185	1280	1716	60	446	838	655	1084	122	568	2377	3090
B_Bacteria_Actinobacteriota_Acidimicrobiia_uncultured_bacterium	1	0	1	0	1	0	1	1	0	0	1	0	0	1	0	0	0	0	0	1	0	0	2	0	0	0	0	0	1	1	0	1	0	1	0	1	0	0	1	0	0	0	0	0	0	0	0	0	2
B_Bacteria_Actinobacteriota_Actinobacteria_uncultured	8	1	9	5	12	12	8	1	0	2	0	2	1	1	2	8	6	4	4	4	4	6	5	11	7	9	11	3	4	6	6	7	7	11	4	5	34	20	8	3	7	38	12	6	15	22	29	5	12
B_Bacteria_Actinobacteriota_Actinobacteria_uncultured_bacterium	0	0	0	0	0	0	0	0	0	0	0	0	0	0	1	2	0	2	0	1	0	0	0	2	0	0	3	0	0	1	0	0	0	1	3	0	0	1	1	1	3	4	1	0	0	0	3	0	0
B_Bacteria_Actinobacteriota_MB-A2-108_uncultured_bacterium	4	2	1	0	3	0	1	1	0	2	2	0	3	1	27	47	91	13	86	79	15	22	3	22	7	51	4	24	43	28	16	32	25	5	36	8	10	2	50	7	2	6	104	81	3	3	8	3	0
B_Bacteria_Actinobacteriota_RBG-16-55-12_uncultured_bacterium	0	0	1	0	0	0	1	0	0	0	0	1	2	1	0	0	0	0	0	0	0	0	0	0	0	0	0	0	0	0	0	0	0	0	0	1	0	0	0	0	0	1	0	0	0	0	0	0	0
B_Bacteria_Actinobacteriota_Thermoleophilia_uncultured	0	1	1	3	4	4	4	3	2	6	1	2	3	3	3	3	8	3	9	4	4	3	2	4	6	10	4	6	4	1	8	6	3	2	5	4	0	0	5	4	0	1	10	8	2	0	3	3	1
B_Bacteria_Actinobacteriota_WCHB1-81_uncultured_bacterium	0	0	0	0	0	0	0	1	0	0	0	0	1	0	0	0	0	0	0	0	1	0	0	0	1	0	0	0	0	0	0	0	0	0	0	0	0	0	0	0	0	0	0	0	0	0	0	0	0
B_Bacteria_AncK6_hydrothermal_vent_metagenome_NA	0	0	0	0	0	0	0	0	0	0	0	0	0	0	0	0	0	0	0	0	0	0	0	0	0	0	0	0	0	0	0	0	0	0	0	0	0	0	0	0	0	0	0	0	0	0	0	0	0
B_Bacteria_AncK6_uncultured_bacterium_NA	0	0	0	0	0	0	0	0	0	0	0	0	0	0	0	0	0	0	0	0	0	0	0	0	0	0	0	0	0	0	0	0	0	0	0	0	0	0	0	0	0	0	0	0	0	0	0	0	0
B_Bacteria_Apal-E12_uncultured_bacterium_NA	0	0	0	0	0	0	0	0	0	0	0	0	0	0	0	0	0	0	0	0	0	0	0	0	0	0	0	0	0	0	0	0	0	0	0	0	0	0	0	0	0	0	0	0	0	0	0	0	0
B_Bacteria_Apal-E12_uncultured_delta_proteobacterium_NA	0	0	0	0	0	0	0	0	0	0	0	0	0	0	0	0	0	0	0	0	0	0	0	0	0	0	0	0	0	0	0	0	0	0	0	0	0	0	0	0	0	0	0	0	0	0	0	0	0
B_Bacteria_Armatimonadota_DG-56_uncultured_bacterium	0	0	0	0	0	0	0	0	0	0	0	0	0	0	0	1	0	0	0	0	0	0	0	0	0	0	0	0	0	0	0	0	1	0	0	0	0	0	0	0	0	0	0	0	0	0	0	0	0
B_Bacteria_Armatimonadota_uncultured_uncultured_bacterium	39	1	1	2	1	4	2	17	8	29	4	7	5	35	68	111	91	58	146	94	100	96	3	84	95	135	108	103	130	123	134	138	111	47	108	177	206	197	53	81	24	145	96	62	2	83	275	8	38
B_Bacteria_Bacteroidota_OC31_uncultured_bacterium	0	0	0	0	0	0	0	1	0	0	0	0	0	0	0	0	0	0	0	0	0	0	0	0	0	0	0	0	0	0	0	0	0	0	0	0	0	0	0	0	0	0	0	0	1	0	0	0	0
B_Bacteria_Bdellovibrionota_Oligoflexia_uncultured	0	0	0	0	0	0	0	0	0	0	0	0	0	0	0	0	0	0	0	0	0	0	0	0	0	0	0	0	0	0	0	0	0	0	0	0	0	0	0	0	0	0	0	0	0	0	0	0	0
B_Bacteria_BHI80-139_uncultured_bacterium_NA	0	1	0	0	0	0	0	0	0	0	0	0	0	0	0	0	0	0	0	0	0	0	0	0	0	0	0	0	0	0	1	0	0	0	0	1	0	0	0	0	0	0	1	0	0	0	0	0	0
B_Bacteria_Caldatribacteriota_JS1_uncultured_bacterium	4	0	0	3	2	1	2	13	4	6	2	4	5	8	3	1	2	1	3	1	4	0	2	3	0	1	1	2	0	2	1	2	3	0	1	2	1	0	2	4	1	0	0	3	1	0	0	4	2
B_Bacteria_Chloroflexi_AD3_uncultured_bacterium	728	54	26	106	62	202	31	1992	939	3585	621	1273	840	4711	1507	998	995	1802	736	1384	130	103	197	87	96	63	93	579	191	286	119	173	217	599	254	291	7	6	281	325	0	6	380	211	105	4	18	124	577
B_Bacteria_Chloroflexi_Anaerolineae_uncultured	0	0	0	0	0	0	0	1	0	0	0	0	0	0	1	1	1	0	0	0	0	0	0	0	0	1	0	1	0	0	0	0	0	0	1	0	0	0	0	0	0	0	1	0	0	0	0	0	0
B_Bacteria_Chloroflexi_Anaerolineae_uncultured_bacterium	0	0	0	0	0	0	0	0	0	0	0	0	0	0	0	0	0	0	0	0	0	0	0	0	0	0	0	0	0	0	0	0	0	0	0	0	0	0	0	0	0	0	0	0	0	0	0	0	0
B_Bacteria_Chloroflexi_Dehalococcoidia_uncultured_bacterium	0	0	0	0	0	0	0	0	0	0	0	0	0	0	0	0	0	0	0	0	0	0	0	0	0	0	0	0	0	0	0	0	0	0	0	0	0	0	0	0	0	0	0	0	0	0	0	0	0
B_Bacteria_Chloroflexi_Gitt-GS-136_uncultured_bacterium	0	0	0	0	2	0	0	0	0	1	0	1	0	0	2	5	13	0	13	17	1	0	1	1	1	2	0	4	4	2	2	3	1	0	1	0	1	0	0	0	0	0	1	0	0	0	0	0	0
B_Bacteria_Chloroflexi_JG30-KF-CM66_uncultured_bacterium	14	4	1	4	1	4	1	62	100	397	56	27	86	232	84	81	89	87	96	83	39	32	9	32	33	21	31	63	33	57	46	36	58	41	118	62	8	7	56	50	0	4	93	58	4	3	9	7	45
B_Bacteria_Chloroflexi_KD4-96_uncultured_bacterium	7	0	0	0	0	0	1	21	13	24	6	19	25	30	367	599	905	424	1258	868	661	808	4	803	631	1106	873	501	937	801	999	1009	1104	9	282	260	13	14	193	82	2	6	541	532	2	3	296	0	39
B_Bacteria_Chloroflexi_N9D0_uncultured_bacterium	0	0	0	0	0	0	0	0	0	0	0	0	0	0	0	0	0	0	0	0	0	0	0	0	0	0	0	0	0	0	0	0	0	0	0	0	0	0	0	0	0	0	0	0	0	0	0	0	0
B_Bacteria_Chloroflexi_NLS2-31_uncultured_bacterium	0	0	0	0	0	0	0	0	0	0	0	0	0	0	0	0	0	0	1	0	0	0	0	0	0	0	0	0	0	0	0	0	0	0	0	0	0	0	0	0	0	0	0	0	0	0	0	0	0
B_Bacteria_Chloroflexi_OLB14_uncultured_bacterium	0	0	0	0	0	0	0	2	0	3	0	0	0	0	9	11	15	9	17	8	13	18	0	40	10	12	12	25	20	11	16	24	20	0	7	8	3	2	1	3	0	1	16	12	0	1	6	0	0
B_Bacteria_Chloroflexi_P2-11E_uncultured_bacterium	0	0	0	0	0	0	0	7	2	23	1	0	1	27	22	7	18	16	45	66	13	6	0	5	4	7	4	18	17	4	10	15	4	1	19	5	0	0	11	5	0	0	56	26	0	0	6	0	0
B_Bacteria_Chloroflexi_SHA-26_uncultured_bacterium	30	0	0	0	0	2	2	47	16	101	13	30	34	79	249	349	361	215	305	462	46	51	15	91	34	36	53	51	75	102	89	101	110	29	34	65	0	1	27	47	0	0	54	132	3	1	14	1	57
B_Bacteria_Chloroflexi_SL56_marine_group_uncultured_bacterium	0	0	0	0	0	0	0	0	0	0	0	0	0	0	0	0	0	0	0	0	0	0	0	0	0	0	0	0	0	0	0	0	0	0	0	0	0	0	0	0	0	0	0	0	0	0	0	0	0
B_Bacteria_Chloroflexi_TK10_uncultured_bacterium	25	11	1	15	9	7	6	1653	334	3057	478	48	114	926	651	892	1267	673	1117	1060	488	605	24	603	458	798	488	776	738	680	752	930	875	45	341	385	153	121	201	131	34	73	582	470	6	83	343	1	56
B_Bacteria_Chloroflexi_TK17_uncultured_bacterium	0	0	0	0	0	0	0	0	0	0	0	0	0	0	0	0	0	0	0	0	0	0	0	0	0	0	0	1	0	0	0	0	0	0	0	0	0	0	0	0	0	0	0	0	0	0	0	0	0
B_Bacteria_Chloroflexi_TK30_uncultured_bacterium	0	0	0	0	0	0	0	0	0	0	0	0	0	0	1	0	0	1	0	0	0	0	0	0	0	0	0	0	0	0	0	0	0	0	0	0	0	0	0	0	0	0	0	0	0	0	0	0	0
B_Bacteria_Chloroflexi_uncultured_bacterium_NA	0	0	0	0	0	0	0	1	0	0	0	0	0	1	0	0	2	0	0	0	0	0	0	0	0	0	0	0	0	0	0	0	0	0	0	1	0	0	0	0	0	1	2	0	0	0	0	0	0
B_Bacteria_CK-2C2-2_uncultured_bacterium_NA	0	0	0	0	0	0	0	3	1	0	0	0	0	0	0	0	0	0	0	0	0	1	0	0	0	0	0	0	0	0	0	0	0	0	0	1	0	0	0	0	0	0	0	0	0	0	0	0	0
B_Bacteria_CK-2C2-2_uncultured_delta_proteobacterium_NA	0	0	0	0	0	0	0	0	0	0	0	0	0	0	0	0	0	0	0	0	0	0	0	0	0	0	0	0	0	0	0	0	0	0	0	0	0	0	0	0	0	0	0	0	0	0	0	0	0
B_Bacteria_CK-2C2-2_uncultured_organism_NA	0	0	0	0	0	0	0	0	0	0	0	0	0	0	0	0	0	0	0	0	0	0	0	0	0	0	0	0	0	0	0	0	0	0	0	0	0	0	0	0	0	0	0	0	0	0	1	0	0
B_Bacteria_Cyanobacteria_Sericytochromatia_uncultured_bacterium	8	2	0	0	3	2	5	18	2	19	5	1	2	7	68	157	107	104	91	81	89	302	1	193	99	203	110	177	528	505	293	494	216	1	88	91	143	291	114	25	176	486	38	45	12	160	321	7	49
B_Bacteria_Desantisbacteria_Candidatus_Desantisbacteria_bacterium_CG1_NA2_49_89_NA	0	0	0	0	0	0	0	0	0	0	0	0	0	0	0	0	0	0	0	0	0	0	0	0	0	0	0	0	0	0	0	0	0	0	0	0	0	0	0	0	0	0	0	0	0	0	0	0	0
B_Bacteria_Desulfobacterota_Incertae_Sedis_uncultured_bacterium	0	0	0	0	0	0	0	0	0	0	0	0	0	0	0	0	0	0	0	0	0	0	0	0	0	0	0	0	0	0	0	0	0	0	0	1	0	0	0	0	0	0	0	0	0	0	0	0	0
B_Bacteria_Desulfobacterota_uncultured_uncultured_bacterium	5	1	0	1	2	2	3	11	0	8	2	8	9	8	75	181	237	133	266	179	182	164	11	132	125	160	53	214	277	138	207	257	79	24	127	66	9	14	81	33	2	2	143	130	11	9	36	12	21
B_Bacteria_DTB120_Deltaproteobacteria_bacterium_GWC2_55_46_NA	0	0	0	0	0	0	0	0	1	0	0	1	0	0	0	0	0	1	1	0	0	1	0	0	0	0	0	0	0	0	0	0	0	0	0	0	0	0	0	0	1	0	0	0	0	0	1	0	0
B_Bacteria_DTB120_Deltaproteobacteria_bacterium_GWF2_42_12_NA	1	0	0	0	0	0	0	0	1	0	0	2	0	1	0	0	0	1	0	0	0	0	1	0	0	0	0	0	0	0	0	1	1	1	0	1	0	0	0	0	0	0	0	0	0	0	0	2	1
B_Bacteria_DTB120_Deltaproteobacteria_bacterium_RBG_19FT_COMBO_58_16_NA	0	0	0	0	0	0	0	0	0	0	0	0	0	0	0	0	0	0	0	1	0	0	0	0	0	0	0	0	0	0	0	0	0	0	0	0	0	0	0	0	0	0	0	0	0	0	2	0	0
B_Bacteria_DTB120_uncultured_bacterium_NA	0	0	1	0	0	0	1	0	0	0	1	2	0	0	0	1	0	0	2	1	1	2	1	0	0	1	0	0	1	0	0	1	1	0	1	1	0	0	0	0	0	0	0	1	1	0	0	0	0
B_Bacteria_DTB120_uncultured_delta_proteobacterium_NA	0	0	0	0	1	0	0	0	0	0	0	0	0	0	0	0	0	0	0	0	0	0	0	0	0	0	0	0	0	0	0	0	0	0	1	0	0	1	0	0	0	0	0	0	0	0	0	0	0
B_Bacteria_Elusimicrobiota_4月29日_uncultured_bacterium	0	0	0	0	0	0	0	0	0	0	0	1	0	0	1	0	0	0	0	0	0	0	1	1	0	0	0	0	2	0	0	0	0	0	0	1	0	0	1	0	0	0	1	0	0	0	0	0	0
B_Bacteria_Elusimicrobiota_Lineage_IIa_uncultured_bacterium	16	0	0	4	1	0	0	11	4	17	1	19	8	13	64	57	58	45	41	26	118	81	5	70	62	67	70	99	99	129	79	97	71	28	47	58	19	12	32	29	5	14	79	52	16	5	27	7	70
B_Bacteria_Elusimicrobiota_Lineage_IIb_uncultured_bacterium	2	0	1	0	0	0	1	3	2	2	1	12	1	3	53	66	43	53	60	49	109	78	10	90	66	56	67	83	112	165	92	112	81	14	55	87	22	16	35	35	3	9	89	132	5	9	65	5	17
B_Bacteria_Elusimicrobiota_Lineage_IIc_uncultured_bacterium	0	0	0	0	0	0	0	0	0	0	0	0	0	0	3	0	2	0	1	1	2	1	0	2	2	2	0	0	1	2	1	1	0	0	0	3	0	0	3	0	0	0	11	1	0	1	4	0	0
B_Bacteria_Elusimicrobiota_Rs-M47_uncultured_bacterium	0	0	0	1	0	0	0	0	0	0	0	0	0	0	0	0	1	0	0	0	0	0	0	0	0	0	0	0	0	0	0	0	0	0	0	0	0	0	0	0	0	0	0	0	0	0	0	0	0
B_Bacteria_Elusimicrobiota_uncultured_Acidobacteria_bacterium_NA	0	0	0	0	1	0	3	0	0	0	0	0	0	0	0	0	0	0	0	0	0	0	2	0	0	1	0	0	0	0	0	0	0	0	0	1	0	0	1	1	1	0	1	0	0	0	0	0	0
B_Bacteria_Elusimicrobiota_uncultured_bacterium_NA	0	0	0	0	0	0	0	5	0	5	0	2	0	4	1	0	0	0	0	0	1	0	0	0	0	0	0	0	0	0	0	1	0	24	0	1	0	0	1	0	0	0	2	0	0	0	0	0	2
B_Bacteria_FCPU426_metagenome_NA	111	0	2	1	2	2	4	9	7	10	8	66	15	15	75	51	38	34	51	43	34	83	47	79	29	51	29	58	104	87	46	74	49	25	4	111	0	5	3	32	0	0	4	37	9	0	26	14	28
B_Bacteria_FCPU426_uncultured_bacterium_NA	600	7	37	54	98	78	72	114	94	145	87	506	207	184	53	61	51	55	48	39	65	61	390	90	18	42	37	110	73	89	45	37	58	211	14	82	11	32	21	78	13	25	21	49	97	8	42	252	190
B_Bacteria_FCPU426_uncultured_microorganism_NA	0	0	0	0	0	0	0	0	0	0	0	0	0	0	0	0	0	0	0	0	0	0	0	0	0	0	0	0	0	0	0	0	0	0	0	0	1	0	0	0	0	0	0	0	0	0	0	0	0
B_Bacteria_FCPU426_uncultured_organism_NA	0	0	0	0	0	0	0	0	0	0	0	0	0	0	0	0	0	0	0	0	0	0	0	0	0	0	0	0	0	0	0	0	0	0	0	0	0	0	0	0	0	0	0	0	0	0	0	0	0
B_Bacteria_FCPU426_uncultured_Syntrophaceae_bacterium_NA	0	0	0	0	0	0	0	0	0	0	0	0	0	0	0	0	0	0	0	0	0	0	0	0	0	0	0	0	0	0	0	0	0	0	0	0	0	0	0	0	0	0	0	0	0	0	0	0	0
B_Bacteria_Fervidibacteria_uncultured_bacterium_NA	0	0	0	0	0	0	0	0	0	0	0	0	0	0	0	1	0	0	0	0	0	0	0	0	0	0	0	0	0	0	0	0	0	0	0	0	0	0	1	0	0	0	0	0	0	0	0	0	0
B_Bacteria_Fibrobacterota_Chitinivibrionia_uncultured	0	0	0	0	0	0	0	6	0	1	1	0	0	11	0	0	0	0	0	0	0	0	0	0	0	0	0	0	1	0	0	0	0	1	0	0	1	0	0	0	0	0	0	0	0	0	0	0	0
B_Bacteria_Firestonebacteria_Candidatus_Firestonebacteria_bacterium_RIFOXYA2_FULL_40_8_NA	0	0	0	0	0	0	0	0	0	0	0	0	0	0	0	0	0	0	0	0	0	0	0	0	0	0	0	0	0	0	0	0	0	0	0	0	0	0	0	0	0	0	1	0	0	0	0	0	0
B_Bacteria_Firestonebacteria_uncultured_bacterium_NA	0	0	0	0	0	0	0	0	0	0	0	0	0	0	0	0	0	0	0	0	0	0	0	0	0	0	0	0	0	0	0	0	0	0	0	0	0	0	0	0	0	0	0	0	0	0	0	0	0
B_Bacteria_Firmicutes_BRH-c20a_uncultured_bacterium	0	0	0	0	0	0	0	0	0	0	0	0	0	0	1	0	1	0	0	0	0	0	0	0	0	0	0	0	0	1	0	0	0	0	0	0	0	0	0	0	0	0	0	0	0	0	0	0	0
B_Bacteria_Firmicutes_Clostridia_uncultured	0	0	0	0	0	0	0	1	0	0	0	0	0	0	0	0	0	0	0	0	0	0	0	0	0	0	0	0	0	0	0	0	0	0	0	0	0	0	0	0	0	0	0	0	0	0	1	0	0
B_Bacteria_Firmicutes_D8A-2_uncultured_bacterium	4	1	2	4	1	0	2	3	3	15	0	4	7	3	9	2	2	5	1	0	5	0	3	5	2	0	3	2	4	2	2	0	2	2	3	5	0	0	5	1	0	0	3	1	1	0	1	6	4
B_Bacteria_Firmicutes_Limnochordia_uncultured	0	0	0	0	0	0	0	0	0	2	0	0	0	0	0	0	0	0	0	0	0	0	0	0	0	0	0	0	0	0	0	0	0	0	0	0	0	0	0	0	0	0	0	0	0	0	0	0	0
B_Bacteria_Firmicutes_Limnochordia_uncultured_bacterium	0	0	0	0	0	0	0	0	0	0	0	0	0	0	0	0	0	1	0	0	0	0	0	0	0	0	0	0	0	0	0	0	0	0	0	0	0	0	0	0	0	0	0	0	0	0	0	0	0
B_Bacteria_Firmicutes_Negativicutes_uncultured	1	0	1	2	1	0	1	0	0	3	1	2	1	3	2	7	2	8	3	3	1	1	0	9	2	1	2	7	1	4	3	1	1	1	1	0	0	0	3	2	0	0	0	4	0	0	0	2	4
B_Bacteria_Firmicutes_TSAC18_uncultured_bacterium	0	0	0	0	0	0	0	0	0	1	0	0	0	0	0	0	0	0	0	0	0	0	0	0	0	0	0	1	0	0	0	0	0	0	0	0	0	0	1	0	0	0	0	0	0	0	0	0	0
B_Bacteria_Firmicutes_uncultured_bacterium_NA	0	0	0	0	0	0	0	0	0	0	0	0	0	0	1	0	0	0	0	0	1	1	0	0	1	0	0	0	1	0	0	0	0	0	2	1	0	2	4	3	0	0	1	0	0	0	2	0	0
B_Bacteria_Firmicutes_uncultured_uncultured_bacterium	1	0	0	0	0	0	1	0	0	0	0	0	0	0	0	0	1	0	0	0	0	0	0	2	1	0	0	0	1	1	1	0	0	0	0	0	0	0	0	0	0	0	0	0	0	0	0	0	1
B_Bacteria_Firmicutes_YNPFFP2_uncultured_bacterium	0	0	0	0	0	0	0	0	0	0	0	1	0	0	0	0	0	0	0	0	0	0	0	0	0	0	0	0	0	0	0	0	0	0	0	0	0	0	0	0	0	0	0	0	0	0	0	0	0
B_Bacteria_FW113_uncultured_bacterium_NA	0	0	0	0	0	0	0	0	0	0	0	0	0	0	0	0	0	0	0	0	0	0	0	0	0	0	0	0	0	0	0	0	0	0	0	0	0	0	0	0	0	0	0	0	0	0	0	0	0
B_Bacteria_FW113_uncultured_organism_NA	0	0	0	0	0	1	0	0	1	0	1	1	0	0	0	0	0	0	0	0	0	1	0	2	0	0	0	0	0	1	0	0	0	0	0	0	0	0	0	0	0	0	0	0	0	0	0	0	0
B_Bacteria_GAL15_uncultured_bacterium_NA	55	0	2	2	0	2	0	2	1	7	5	50	20	8	0	0	6	5	0	5	0	0	4	0	0	0	0	0	0	1	0	0	0	80	0	1	0	0	0	0	0	0	6	7	22	0	0	17	54
B_Bacteria_GAL15_uncultured_Firmicutes_bacterium_NA	3	0	0	0	0	0	0	1	0	0	1	8	1	0	0	0	2	0	0	0	0	0	0	0	0	0	0	0	0	0	0	0	0	11	0	0	0	0	0	0	0	0	1	0	5	0	0	3	11
B_Bacteria_Gemmatimonadota_AKAU4049_uncultured_bacterium	0	0	0	0	0	0	0	0	0	0	0	0	0	1	0	0	0	0	0	0	0	0	0	0	0	0	0	0	0	0	0	0	0	0	0	0	0	0	0	0	0	0	0	0	0	0	0	0	0
B_Bacteria_Gemmatimonadota_BD2-11_terrestrial_group_uncultured_bacterium	0	0	0	0	0	0	0	2	0	0	0	0	1	0	4	6	7	1	10	5	5	3	1	6	3	16	4	5	10	4	13	11	4	1	3	2	0	1	0	1	0	0	4	5	0	0	2	0	0
B_Bacteria_Gemmatimonadota_MD2902-B12_uncultured_bacterium	0	0	0	0	0	0	0	0	0	0	0	0	0	0	0	0	0	0	1	0	0	0	0	0	0	0	0	1	0	0	0	0	0	1	0	0	0	0	0	0	0	0	0	0	0	0	0	0	0
B_Bacteria_Gemmatimonadota_PAUC43f_marine_benthic_group_uncultured_bacterium	0	0	0	0	0	0	0	0	0	0	0	0	0	0	0	0	0	0	0	0	0	0	0	0	0	0	0	0	0	0	0	1	0	0	0	0	0	0	1	0	0	0	0	0	0	0	0	0	0
B_Bacteria_Gemmatimonadota_S0134_terrestrial_group_uncultured_bacterium	1	0	0	0	0	0	0	0	0	0	0	6	1	0	2	4	1	1	3	0	8	6	0	12	9	11	10	9	16	20	21	17	14	0	10	17	4	0	1	1	3	0	5	2	0	0	20	0	0
B_Bacteria_GN01_uncultured_bacterium_NA	0	0	0	0	0	0	0	0	0	0	0	0	0	0	0	0	1	0	0	0	0	1	0	0	0	0	0	0	0	0	0	1	0	0	0	0	0	0	0	0	0	0	0	0	0	0	0	0	2
B_Bacteria_GN01_uncultured_organism_NA	0	0	0	0	0	0	0	0	0	0	0	0	0	0	0	0	0	0	0	0	0	0	0	0	0	0	1	0	0	0	1	0	0	0	0	1	0	0	0	0	0	0	0	0	0	0	0	0	0
B_Bacteria_Hydrothermae_uncultured_Thermotogales_bacterium_NA	0	0	0	0	0	0	0	0	0	0	0	0	0	0	0	0	0	0	0	0	0	0	0	0	0	0	0	0	0	0	0	0	0	0	0	0	0	0	0	0	0	0	0	0	0	0	0	0	0
B_Bacteria_Latescibacterota_bacterium_enrichment_culture_clone_58_NA	0	0	0	0	0	0	0	0	0	0	0	0	0	0	0	0	0	0	0	0	0	0	0	0	0	0	0	0	0	0	0	0	0	0	0	0	0	0	0	0	0	0	0	0	0	0	0	0	0
B_Bacteria_Latescibacterota_Latescibacteria_bacterium_DG_63_NA	1	1	1	7	10	6	1	0	0	0	1	1	1	1	1	1	4	2	1	2	2	2	2	1	0	3	1	2	0	0	0	6	2	3	0	0	2	1	1	1	0	1	1	0	0	1	2	1	1
B_Bacteria_Latescibacterota_metagenome_NA	0	0	0	2	0	0	0	4	5	17	3	0	5	16	28	23	26	12	60	34	19	12	0	9	4	6	4	20	27	32	13	48	6	0	12	15	0	1	5	6	0	0	27	57	0	0	7	0	1
B_Bacteria_Latescibacterota_uncultured_Acidobacterium_sp_NA	0	0	0	0	0	0	0	0	0	0	0	0	0	0	1	1	0	0	4	3	0	0	0	0	0	1	0	0	0	0	0	2	0	0	1	0	0	0	0	0	0	0	2	0	0	0	0	0	0
B_Bacteria_Latescibacterota_uncultured_bacterium_mle1-16_NA	0	0	0	0	0	0	0	0	0	0	0	0	0	0	0	0	0	0	0	0	0	0	0	0	0	0	0	0	0	0	0	0	0	0	0	0	0	0	0	0	0	0	0	0	0	0	0	0	0
B_Bacteria_Latescibacterota_uncultured_bacterium_NA	2	2	1	0	0	0	0	6	1	1	1	1	1	0	172	154	171	24	365	244	85	103	5	95	21	103	21	144	169	190	39	184	49	1	55	40	0	1	34	4	0	0	125	199	2	0	8	5	1
B_Bacteria_Latescibacterota_uncultured_delta_proteobacterium_NA	0	0	0	0	0	0	0	0	0	0	0	0	0	0	0	0	0	0	0	0	0	0	0	0	0	0	0	0	0	0	0	0	0	0	0	0	0	0	0	0	0	0	0	0	0	0	0	0	0
B_Bacteria_Latescibacterota_uncultured_Desulfuromonadales_bacterium_NA	0	0	0	0	0	0	0	0	0	0	0	0	0	0	1	2	2	0	2	1	0	0	0	1	0	1	0	0	2	0	0	0	0	0	0	0	0	0	0	0	0	0	0	2	0	0	0	0	0
B_Bacteria_Latescibacterota_uncultured_Fibrobacteres_bacterium_NA	0	0	0	0	0	0	0	0	0	0	0	0	0	0	0	0	0	0	0	0	0	0	0	0	0	0	0	0	0	0	0	0	0	0	0	0	0	0	0	0	0	0	0	0	0	0	0	0	0
B_Bacteria_Latescibacterota_uncultured_Gemmatimonadetes_bacterium_NA	0	0	0	0	0	0	0	0	0	0	0	0	0	0	0	0	0	0	0	0	0	0	0	0	0	0	0	0	0	0	0	0	0	0	0	0	0	0	0	0	0	0	0	0	0	0	0	0	0
B_Bacteria_Latescibacterota_uncultured_Latescibacteria_bacterium_NA	0	0	0	0	0	0	0	1	0	1	0	1	0	0	3	2	7	0	16	9	5	4	1	4	0	1	0	2	2	2	1	2	1	0	3	0	1	0	0	0	0	0	11	18	0	1	0	0	0
B_Bacteria_Latescibacterota_uncultured_low_G+C_Gram-positive_bacterium_NA	0	0	0	0	0	0	0	0	0	0	0	0	0	0	0	0	0	0	0	1	0	0	0	0	0	0	0	0	0	0	0	0	0	0	0	0	0	0	0	0	0	0	0	0	0	0	0	0	0
B_Bacteria_Latescibacterota_uncultured_organism_NA	0	0	0	0	0	0	0	0	0	0	0	0	0	0	0	0	0	0	0	1	0	1	0	0	0	0	0	0	0	0	1	0	0	0	0	1	0	0	0	0	0	0	0	0	0	0	0	0	0
B_Bacteria_Latescibacterota_uncultured_Pelobacter_sp_NA	0	0	0	0	0	0	0	0	0	0	0	0	0	0	0	0	0	0	1	0	0	1	0	0	0	0	0	0	1	0	0	2	0	0	2	0	0	0	0	0	0	0	0	0	0	0	0	0	0
B_Bacteria_Latescibacterota_uncultured_Planctomycetales_bacterium_NA	0	0	0	0	0	0	0	0	0	0	0	0	0	0	1	0	1	0	2	2	1	0	0	1	0	0	0	0	0	1	0	1	1	0	1	0	0	0	0	0	0	0	0	1	0	0	0	0	0
B_Bacteria_Latescibacterota_uncultured_planctomycete_NA	0	0	0	3	0	0	0	6	8	8	6	7	8	10	81	21	12	575	56	452	166	160	9	10	42	37	50	10	5	10	20	3	8	1	29	31	2	25	20	19	4	10	24	164	3	8	63	1	7
B_Bacteria_Latescibacterota_uncultured_prokaryote_NA	0	0	0	0	0	0	0	0	0	0	0	0	0	0	0	0	0	0	1	0	0	0	0	0	0	0	0	0	0	0	0	0	0	0	0	0	0	0	0	0	0	0	0	0	0	0	0	0	0
B_Bacteria_Latescibacterota_uncultured_proteobacterium_NA	0	0	0	0	0	0	0	0	0	0	0	0	0	0	0	0	0	0	0	0	0	0	0	0	0	0	0	0	0	0	0	0	0	0	0	0	0	0	0	0	0	0	1	0	0	0	0	0	0
B_Bacteria_Latescibacterota_uncultured_soil_bacterium_NA	0	0	0	0	0	0	0	1	0	0	0	0	0	0	9	15	16	2	41	16	11	14	0	11	6	19	3	11	27	15	11	20	3	0	0	10	0	0	0	3	1	0	9	8	0	0	1	0	0
B_Bacteria_Latescibacterota_uncultured_soil_bacterium_PBS-III-30_NA	0	0	0	0	0	0	0	0	0	0	0	0	0	0	0	1	0	0	0	0	0	0	0	0	0	0	0	0	0	0	0	0	0	0	0	0	0	0	0	0	0	0	0	0	0	0	0	0	0
B_Bacteria_Latescibacterota_uncultured_soil_bacterium_PBS-III-32a_NA	0	0	0	0	0	0	0	0	0	0	0	0	0	0	0	0	0	0	0	0	0	0	0	0	0	0	0	0	1	0	0	0	0	0	0	0	0	0	0	0	0	0	0	0	0	0	0	0	0
B_Bacteria_Latescibacterota_uncultured_soil_bacterium_PRR-10_NA	0	0	0	0	0	0	0	0	0	0	0	0	0	0	0	0	1	0	1	1	0	0	0	0	0	0	0	0	0	0	0	1	0	0	0	0	0	0	0	0	0	0	0	0	0	0	0	0	0
B_Bacteria_Latescibacterota_uncultured_soil_bacterium_PRR-12_NA	0	0	0	0	0	0	0	0	0	0	0	0	0	0	0	0	0	0	0	0	0	0	0	0	0	0	0	0	0	0	0	0	0	0	0	0	0	0	0	0	0	0	0	0	0	0	0	0	0
B_Bacteria_Latescibacterota_uncultured_Verrucomicrobia_bacterium_NA	0	0	0	0	0	0	0	0	0	0	0	0	0	0	0	0	0	0	0	0	0	1	0	0	0	0	0	0	0	0	0	0	0	0	0	0	0	0	0	1	0	0	0	0	0	0	0	0	0
B_Bacteria_LCP-89_Calditrichaeota_bacterium_AABM5.125.24_NA	0	0	0	0	0	0	0	1	0	2	0	0	0	0	0	0	0	0	0	0	0	0	0	0	0	0	0	0	0	0	0	0	0	0	0	0	0	0	0	0	0	0	0	0	0	0	1	0	0
B_Bacteria_LCP-89_uncultured_bacterium_NA	0	0	0	0	0	1	0	0	0	0	0	0	0	0	0	0	1	0	0	0	1	0	0	0	0	0	1	0	0	2	0	0	2	0	1	2	0	2	0	0	0	0	0	1	0	0	2	0	0
B_Bacteria_LCP-89_uncultured_candidate_division_KSB1_bacterium_NA	0	0	0	0	0	0	0	0	0	0	0	0	0	0	0	0	0	0	0	0	0	0	0	0	0	0	0	0	0	0	0	0	0	0	1	0	0	0	0	0	0	0	0	0	0	0	0	0	0
B_Bacteria_LCP-89_uncultured_organism_NA	0	0	0	0	0	0	0	0	0	0	0	0	0	0	0	0	0	0	0	0	0	0	0	0	0	0	0	0	0	0	0	0	0	0	0	0	0	0	0	0	0	0	0	0	0	0	0	0	0
B_Bacteria_Margulisbacteria_Candidatus_Margulisbacteria_bacterium_GWF2_35_9_NA	0	0	0	0	0	0	0	1	0	1	0	0	1	0	0	1	0	0	0	0	0	0	0	0	0	0	0	1	0	1	0	0	0	0	0	0	0	0	0	0	0	0	0	0	0	0	0	0	0
B_Bacteria_Margulisbacteria_Candidatus_Margulisbacteria_bacterium_GWF2_38_17_NA	0	0	0	0	0	0	0	0	0	0	0	0	0	0	0	0	0	0	0	0	0	0	0	0	0	0	0	0	0	0	0	0	0	0	0	0	0	0	0	0	0	0	0	0	0	0	0	0	0
B_Bacteria_Margulisbacteria_marine_metagenome_NA	2	0	0	1	0	2	3	0	0	0	0	0	1	0	0	0	0	1	0	0	0	0	2	0	0	0	0	0	0	0	0	0	0	1	1	0	0	0	0	0	1	0	0	0	2	0	0	1	0
B_Bacteria_Margulisbacteria_metagenome_NA	0	0	0	0	0	0	0	0	0	0	0	0	0	0	0	0	0	0	0	0	0	0	0	0	0	0	0	0	0	0	0	0	0	0	0	0	0	0	0	0	0	0	0	0	0	0	0	0	0
B_Bacteria_Margulisbacteria_microbial_mat_metagenome_NA	0	0	0	0	0	0	0	0	0	0	0	0	0	0	0	0	0	0	0	0	0	0	0	0	0	0	0	0	0	0	0	0	0	0	0	0	0	0	0	0	0	0	0	0	0	0	0	0	0
B_Bacteria_Margulisbacteria_uncultured_bacterium_NA	0	0	0	0	0	1	0	0	0	0	0	0	0	0	0	1	0	0	0	0	1	0	0	2	0	0	0	1	0	0	0	0	0	0	0	0	0	0	1	0	0	0	0	0	0	0	0	0	1
B_Bacteria_Margulisbacteria_uncultured_Candidatus_Marinimicrobia_bacterium_NA	0	0	0	0	0	0	0	0	0	0	0	0	0	0	0	0	0	0	0	0	0	0	0	0	0	0	0	0	0	0	0	0	0	0	0	0	0	0	0	0	0	0	0	0	0	0	0	0	0
B_Bacteria_Margulisbacteria_uncultured_marine_bacterium_NA	0	0	0	0	0	0	0	0	0	0	0	0	0	0	0	0	0	0	0	0	0	0	0	0	0	0	0	0	0	0	0	0	0	0	0	0	0	0	0	0	0	0	0	0	0	0	1	0	0
B_Bacteria_Margulisbacteria_uncultured_marine_cyanobacterium_NA	0	0	0	0	0	0	0	0	0	0	0	0	0	0	0	0	0	0	0	0	0	0	0	0	0	0	0	0	0	0	0	0	0	0	0	0	0	0	0	0	0	0	0	0	0	0	0	0	0
B_Bacteria_Margulisbacteria_uncultured_organism_NA	0	0	0	0	0	0	0	0	0	0	0	0	0	0	0	0	0	0	0	0	0	0	0	0	0	0	0	0	0	0	0	0	0	0	0	0	0	0	0	0	0	0	0	0	0	0	0	0	0
B_Bacteria_Margulisbacteria_uncultured_prokaryote_NA	0	0	0	0	0	0	0	0	0	0	0	0	0	0	0	0	0	0	0	0	0	0	0	0	0	0	0	0	0	0	0	0	0	0	0	0	0	0	0	0	0	0	0	0	0	0	0	0	0
B_Bacteria_Marinimicrobia_(SAR406_clade)_Candidatus_Marinimicrobia_bacterium_CG1_NA2_48_14_NA	0	0	0	0	0	0	0	0	0	0	0	0	0	0	0	0	0	0	0	0	0	0	0	0	0	0	0	0	0	0	0	0	0	0	0	0	0	0	0	0	0	0	0	0	0	0	0	0	0
B_Bacteria_Marinimicrobia_(SAR406_clade)_hydrothermal_vent_metagenome_NA	1	0	0	0	0	0	0	0	0	0	0	0	0	0	0	0	0	0	0	1	0	0	0	0	0	0	0	0	0	0	0	0	1	0	0	0	0	1	0	1	0	0	0	0	0	0	1	0	0
B_Bacteria_Marinimicrobia_(SAR406_clade)_marine_metagenome_NA	1	0	0	0	0	0	0	1	0	0	0	0	0	0	0	0	0	0	0	0	0	0	0	0	0	0	0	0	0	0	0	0	0	0	0	0	1	0	0	0	0	0	0	1	0	0	1	0	4
B_Bacteria_Marinimicrobia_(SAR406_clade)_metagenome_NA	0	0	0	0	0	0	0	0	0	0	0	0	0	0	0	0	0	0	0	0	0	0	0	0	0	0	0	0	0	0	0	0	0	0	0	0	0	0	0	0	0	0	0	0	0	0	0	0	0
B_Bacteria_Marinimicrobia_(SAR406_clade)_uncultured_bacterium_NA	0	0	0	0	0	1	0	1	0	1	0	0	3	0	3	2	2	2	7	7	6	3	1	4	8	5	2	6	4	6	4	4	5	1	0	2	0	0	0	0	0	1	1	2	0	1	0	0	3
B_Bacteria_Marinimicrobia_(SAR406_clade)_uncultured_Bacteroidetes/Chlorobi_group_bacterium_NA	0	0	0	0	0	0	0	0	0	0	0	0	0	0	0	0	0	0	0	0	0	0	0	0	0	0	0	0	0	0	0	0	0	0	0	0	0	0	0	0	0	0	0	0	0	0	0	0	0
B_Bacteria_Marinimicrobia_(SAR406_clade)_uncultured_Candidatus_Marinimicrobia_bacterium_NA	0	0	0	0	0	0	0	0	0	0	0	0	0	0	0	0	0	0	1	0	0	0	0	0	0	0	0	0	0	0	0	0	0	0	0	0	0	0	0	0	0	0	0	0	0	0	0	0	0
B_Bacteria_Marinimicrobia_(SAR406_clade)_uncultured_eubacterium_AB16_NA	0	0	0	0	0	0	0	0	0	0	0	0	0	0	0	0	0	0	0	0	0	0	0	0	0	0	0	0	0	0	0	0	0	0	0	0	0	0	0	0	0	0	0	0	0	0	0	0	0
B_Bacteria_Marinimicrobia_(SAR406_clade)_uncultured_marine_bacterium_NA	2	0	0	0	0	0	0	0	0	0	0	0	0	0	0	0	0	2	1	0	3	2	0	1	0	0	1	4	3	1	1	1	1	0	0	1	7	7	0	0	9	4	0	2	0	4	1	0	3
B_Bacteria_Marinimicrobia_(SAR406_clade)_uncultured_organism_NA	0	0	0	0	0	0	0	0	0	0	0	0	0	0	0	0	0	0	0	0	0	0	0	0	0	0	0	0	0	0	0	0	0	0	0	0	0	0	0	0	0	0	0	0	0	0	0	0	0
B_Bacteria_MAT-CR-M4-B07_bacterium_NA	0	0	0	0	0	0	0	0	0	0	0	0	0	0	0	0	0	0	0	0	0	0	0	0	0	0	0	0	0	0	0	0	0	0	0	0	0	0	0	0	0	0	0	0	0	0	0	0	0
B_Bacteria_MAT-CR-M4-B07_uncultured_bacterium_NA	0	0	0	0	0	0	0	0	0	0	0	0	0	0	0	0	0	0	0	0	0	0	0	0	0	0	0	0	0	0	0	0	0	0	0	0	0	0	0	0	0	0	0	0	0	0	0	0	0
B_Bacteria_MBNT15_Actinobacteria_bacterium_RBG_13_63_9_NA	0	0	0	0	0	1	0	0	0	0	0	0	1	0	0	1	0	0	1	0	0	2	0	0	0	0	0	0	0	0	0	0	0	0	1	3	0	0	1	0	0	2	0	1	1	0	0	0	0
B_Bacteria_MBNT15_delta_proteobacterium_WX152_NA	0	0	0	0	0	0	0	0	0	0	0	0	0	0	1	0	1	0	3	2	2	14	0	1	1	2	0	2	10	3	3	3	2	0	0	0	0	0	0	0	0	0	0	0	0	0	1	0	0
B_Bacteria_MBNT15_Deltaproteobacteria_bacterium_RBG_13_61_14_NA	0	0	0	0	0	0	0	0	0	0	0	0	0	0	0	0	0	0	0	0	0	0	0	0	0	0	0	0	0	0	0	0	0	0	0	0	0	0	0	0	0	0	0	0	0	0	0	0	0
B_Bacteria_MBNT15_Nitrospirae_bacterium_CG2_30_70_394_NA	0	0	0	0	0	0	0	0	0	0	0	0	0	0	0	0	0	0	0	0	0	0	0	0	0	0	0	0	0	0	0	0	0	0	0	0	0	0	0	0	0	0	0	0	0	0	0	0	0
B_Bacteria_MBNT15_uncultured_Acidobacteria_bacterium_NA	0	0	0	0	0	0	0	0	0	0	0	0	0	0	0	0	0	0	0	0	0	0	0	0	0	0	0	0	0	0	0	0	0	0	0	0	0	0	0	0	1	0	0	0	0	0	0	0	0
B_Bacteria_MBNT15_uncultured_Anaeromyxobacter_sp_NA	0	0	0	0	0	0	0	0	0	0	0	0	0	0	0	2	0	3	1	5	1	0	0	1	0	3	1	1	6	1	1	2	1	0	0	0	0	0	1	0	0	0	0	0	1	0	0	0	0
B_Bacteria_MBNT15_uncultured_bacterium_GR-WP33-30_NA	0	0	0	0	0	0	0	1	0	0	0	1	0	0	0	0	0	0	0	0	0	0	0	0	0	0	0	0	0	0	0	0	0	0	0	0	0	0	0	0	0	0	0	0	0	0	0	0	0
B_Bacteria_MBNT15_uncultured_bacterium_NA	3	0	0	1	1	2	1	2	2	4	0	2	1	1	40	46	49	52	102	68	49	44	4	33	20	45	19	57	73	52	40	75	29	2	89	32	1	0	76	17	5	2	108	74	0	0	27	2	6
B_Bacteria_MBNT15_uncultured_delta_proteobacterium_NA	1	0	0	0	0	0	0	0	0	1	0	2	0	0	5	4	6	6	19	8	3	3	0	3	1	7	1	7	7	1	1	9	0	0	69	18	1	0	42	15	0	0	43	26	0	1	0	1	2
B_Bacteria_MBNT15_uncultured_Desulfuromonadales_bacterium_NA	0	0	0	0	0	0	0	0	0	0	0	0	0	0	0	0	0	0	0	0	0	0	0	0	0	0	0	0	0	0	0	0	0	0	0	0	0	0	0	0	0	0	0	1	0	0	0	0	0
B_Bacteria_MBNT15_uncultured_Geobacter_sp_NA	0	0	0	0	0	0	0	0	0	0	0	0	0	0	0	0	0	0	0	0	0	0	0	0	0	0	0	0	0	0	0	0	0	0	0	0	0	0	0	0	0	0	0	0	0	0	0	0	0
B_Bacteria_MBNT15_uncultured_Myxococcales_bacterium_NA	0	0	0	1	0	0	0	0	0	0	0	1	0	0	1	0	0	0	1	0	0	1	0	0	0	0	0	0	0	0	0	0	0	1	1	0	0	0	0	0	0	0	0	1	0	0	0	0	0
B_Bacteria_MBNT15_uncultured_organism_NA	0	0	0	0	0	0	0	0	0	0	0	0	0	0	0	0	0	0	0	0	0	0	0	0	0	0	0	0	0	0	0	0	0	0	0	0	0	0	0	0	0	0	0	0	0	0	0	0	0
B_Bacteria_MBNT15_uncultured_prokaryote_NA	0	0	0	0	0	0	0	0	0	0	0	0	0	0	0	0	0	0	0	0	0	1	0	0	0	0	0	0	0	0	0	0	0	0	0	0	0	0	0	0	0	0	0	0	0	0	0	0	0
B_Bacteria_MBNT15_uncultured_proteobacterium_NA	0	0	0	0	0	0	0	1	0	2	0	0	0	2	3	1	4	2	8	6	11	15	0	7	16	14	7	54	34	8	27	27	18	0	2	5	0	0	5	1	0	0	8	5	0	0	4	0	0
B_Bacteria_MBNT15_uncultured_soil_bacterium_NA	0	0	0	0	0	0	0	0	0	0	0	0	0	0	0	0	0	0	0	1	0	0	0	0	0	0	1	0	2	0	1	0	0	0	0	0	0	0	0	0	0	0	0	0	0	0	0	1	0
B_Bacteria_MBNT15_uncultured_Sorangiineae_bacterium_NA	0	0	0	0	0	0	0	0	0	0	0	0	0	0	0	0	0	0	0	0	0	0	0	0	0	0	0	0	0	0	1	0	0	0	0	0	0	0	0	0	0	0	0	0	0	0	0	0	0
B_Bacteria_MBNT15_uncultured_Syntrophaceae_bacterium_NA	0	0	0	0	0	0	0	0	0	0	0	0	0	0	1	0	0	0	0	0	0	0	0	0	0	0	0	0	0	0	0	0	0	0	0	1	0	0	0	0	0	0	0	0	0	0	1	0	0
B_Bacteria_MBNT15_uncultured_Syntrophobacteraceae_bacterium_NA	0	0	0	0	0	0	0	0	0	0	0	0	0	0	6	5	5	20	17	4	31	24	0	28	10	8	3	43	40	21	8	34	13	0	7	1	0	1	2	5	0	0	15	18	0	0	11	0	0
B_Bacteria_MBNT15_uncultured_Syntrophobacterales_bacterium_NA	0	0	0	0	0	0	0	0	0	0	0	0	0	0	0	0	0	0	0	0	0	0	0	0	0	0	0	0	0	0	0	0	0	0	0	0	0	0	0	0	0	0	0	0	0	0	0	0	0
B_Bacteria_MBNT15_unidentified_NA	0	0	0	0	0	0	0	0	0	0	0	0	0	0	0	0	0	0	0	0	1	1	0	1	1	1	0	1	2	2	0	0	0	0	0	0	0	0	0	0	0	0	1	0	0	0	0	0	0
B_Bacteria_Myxococcota_bacteriap25_uncultured_bacterium	30	33	4	9	10	15	6	93	45	59	63	21	37	64	65	156	209	89	169	176	68	115	38	66	56	145	35	72	161	71	69	84	92	13	111	79	15	10	121	50	7	8	163	117	11	15	22	9	30
B_Bacteria_Myxococcota_Polyangia_uncultured_bacterium	0	0	0	0	0	0	0	0	0	0	0	0	0	0	0	0	0	0	0	0	0	0	0	0	0	0	0	0	0	0	0	0	0	0	0	0	0	0	0	0	0	0	0	0	0	0	0	0	0
B_Bacteria_NB1-j_hydrothermal_vent_metagenome_NA	0	0	0	1	1	0	0	2	0	0	0	0	1	0	0	0	0	1	0	0	1	0	0	0	0	0	0	0	0	0	0	0	0	0	0	0	0	0	0	1	0	1	0	0	0	1	0	1	0
B_Bacteria_NB1-j_marine_metagenome_NA	0	0	0	0	0	0	0	0	0	0	0	0	0	0	0	0	0	0	0	0	0	0	0	0	0	0	0	0	0	0	0	0	0	0	0	0	0	0	0	0	0	0	0	0	0	0	1	0	0
B_Bacteria_NB1-j_metagenome_NA	0	0	0	0	0	0	0	0	0	0	0	0	0	0	0	0	0	0	2	0	0	0	0	0	0	0	0	1	2	0	0	7	0	0	1	0	0	1	0	0	0	0	2	1	0	0	0	0	0
B_Bacteria_NB1-j_uncultured_Acidobacteria_bacterium_NA	0	0	0	0	0	0	0	0	0	0	0	0	0	0	0	0	0	0	0	0	0	0	0	0	0	0	0	0	1	0	0	2	0	0	0	0	0	0	0	0	0	0	0	0	0	0	0	0	0
B_Bacteria_NB1-j_uncultured_bacterium_NA	0	0	0	0	1	0	1	1	0	2	0	1	1	0	7	10	10	3	33	8	5	5	2	2	3	7	0	3	12	3	1	12	0	3	4	4	1	1	0	1	3	4	8	11	6	0	1	0	3
B_Bacteria_NB1-j_uncultured_Colwellia_sp_NA	0	0	0	0	0	0	0	0	0	0	0	0	0	0	0	0	0	0	0	0	0	0	0	0	0	0	0	0	0	0	0	0	0	0	0	0	0	0	0	0	0	0	0	0	0	0	0	0	0
B_Bacteria_NB1-j_uncultured_deep-sea_bacterium_NA	0	0	0	0	0	0	0	0	0	0	0	0	0	0	0	0	0	0	0	0	0	0	0	0	0	0	0	0	0	0	0	0	0	1	0	0	0	0	0	0	0	0	0	0	0	0	0	0	0
B_Bacteria_NB1-j_uncultured_delta_proteobacterium_NA	0	0	0	0	0	0	0	0	0	1	0	2	0	1	1	1	2	0	2	2	0	2	0	1	0	0	1	0	1	0	0	2	0	0	1	0	1	1	1	0	0	0	2	2	0	1	0	0	0
B_Bacteria_NB1-j_uncultured_Desulfoglaeba_sp_NA	0	0	0	0	0	0	0	0	0	0	0	0	0	0	0	0	0	0	2	0	0	0	0	0	0	0	0	0	0	0	0	1	0	1	0	0	0	0	0	0	0	0	0	0	0	0	0	0	0
B_Bacteria_NB1-j_uncultured_Desulfuromonadaceae_bacterium_NA	0	0	0	0	0	0	0	0	0	0	0	0	0	0	1	2	3	0	0	0	1	3	0	0	0	1	0	0	1	1	0	1	0	0	0	0	0	0	0	0	0	0	0	1	0	0	0	0	0
B_Bacteria_NB1-j_uncultured_Desulfuromonadales_bacterium_NA	0	0	0	0	0	0	0	0	0	0	0	0	0	0	0	0	0	0	0	0	0	0	0	0	0	0	0	0	1	0	0	0	0	0	0	0	0	0	0	0	0	0	0	0	0	0	0	0	0
B_Bacteria_NB1-j_uncultured_Gemmatimonadetes_bacterium_NA	0	0	0	0	0	0	0	0	0	0	0	0	0	0	0	0	0	0	0	0	0	0	0	0	0	0	0	0	0	0	0	0	0	0	0	0	0	0	0	0	0	0	0	0	0	0	0	0	0
B_Bacteria_NB1-j_uncultured_Green_Bay_ferromanganous_micronodule_bacterium_MND4_NA	0	0	0	0	0	0	0	0	0	0	0	0	0	0	0	0	0	0	0	0	0	0	0	0	0	0	0	0	0	0	0	0	0	0	0	0	0	0	0	0	0	0	0	0	0	0	0	0	0
B_Bacteria_NB1-j_uncultured_myxobacterium_HF0200_NA1L06_NA	0	0	0	0	0	0	0	0	0	0	0	0	0	0	0	0	0	0	0	0	0	0	0	0	0	0	0	0	1	0	0	0	0	0	0	0	0	0	0	0	0	0	0	0	0	0	0	0	0
B_Bacteria_NB1-j_uncultured_organism_NA	0	0	0	0	0	0	0	0	0	0	0	0	0	0	0	0	0	0	0	0	0	0	0	0	0	0	0	0	0	0	0	0	0	0	0	0	0	0	0	0	0	0	0	0	0	0	0	0	0
B_Bacteria_NB1-j_uncultured_proteobacterium_NA	0	0	0	0	0	0	0	0	0	0	0	0	0	0	0	1	0	0	1	0	0	0	0	0	0	0	0	0	0	0	0	1	0	0	0	0	0	0	0	0	0	0	0	0	0	0	0	0	0
B_Bacteria_NB1-j_uncultured_sediment_bacterium_NA	0	0	0	0	0	0	0	0	0	0	0	0	0	0	0	0	0	0	0	0	0	0	0	0	0	0	0	0	0	0	0	0	0	0	0	0	0	0	0	0	0	0	0	0	0	0	0	0	0
B_Bacteria_NB1-j_uncultured_soil_bacterium_NA	0	0	0	0	0	0	0	0	0	0	0	1	0	0	0	0	1	0	4	1	4	1	0	0	0	1	0	1	3	1	0	0	0	0	1	0	0	0	0	0	0	0	7	4	0	0	0	0	1
B_Bacteria_NB1-j_unidentified_bacterium_wb1_N15_NA	0	0	0	0	0	0	0	0	0	0	0	0	0	0	0	0	0	0	0	0	0	0	0	0	0	0	0	0	0	1	0	1	0	0	0	0	0	0	0	0	0	0	0	0	0	0	0	0	0
B_Bacteria_Nitrospinota_MT5B39_uncultured_bacterium	0	0	0	0	0	0	0	0	0	0	0	0	0	0	0	0	0	0	0	0	0	0	0	0	0	0	0	0	0	0	0	0	0	0	0	0	0	0	0	0	0	0	0	0	0	0	0	0	0
B_Bacteria_Nitrospinota_P9X2b3D02_uncultured_bacterium	0	0	0	0	0	0	0	1	0	0	0	0	0	0	0	1	0	1	0	0	0	0	0	0	0	0	0	0	1	0	0	1	0	0	0	0	0	0	0	0	0	1	0	0	0	0	0	0	0
B_Bacteria_Nitrospinota_uncultured_bacterium_NA	0	0	0	0	0	0	0	0	0	0	0	0	0	0	0	0	0	0	0	0	0	0	0	0	0	0	0	0	0	0	0	0	0	0	0	0	0	0	0	0	0	0	0	0	0	0	0	0	0
B_Bacteria_Nitrospirota_4-29-1_uncultured_bacterium	9	1	5	4	2	3	0	8	25	15	8	5	8	10	15	10	11	6	6	7	6	8	6	5	6	0	6	6	4	9	4	5	7	6	2	10	0	0	5	10	1	3	6	5	7	2	6	4	5
B_Bacteria_Nitrospirota_661256_uncultured_bacterium	0	0	0	0	0	0	0	0	0	0	0	0	0	0	0	0	0	0	0	0	0	0	0	0	0	0	0	0	0	0	0	0	0	0	0	0	0	0	0	0	0	0	0	0	0	0	0	0	0
B_Bacteria_Nitrospirota_BMS9AB35_uncultured_bacterium	0	0	0	0	0	0	0	1	0	0	0	0	0	0	1	0	1	0	0	0	0	0	0	1	1	0	0	0	1	1	2	0	0	0	0	0	0	0	0	0	0	3	0	0	0	0	0	0	0
B_Bacteria_Nitrospirota_HDB-SIOI1093_uncultured_bacterium	0	0	0	0	1	0	0	1	0	0	0	0	0	0	1	0	0	0	0	0	0	0	0	0	0	0	0	0	0	0	0	0	0	0	0	0	0	0	0	0	0	0	0	0	0	0	0	0	1
B_Bacteria_Nitrospirota_Thermodesulfovibrionia_uncultured	6	0	0	5	1	2	1	5	1	4	2	8	1	1	2	3	0	2	2	6	3	1	6	2	0	10	0	2	2	3	1	1	2	12	0	1	4	2	2	3	1	1	1	2	5	5	5	8	7
B_Bacteria_NKB15_uncultured_bacterium_NA	0	0	0	0	0	0	0	0	0	0	0	0	0	1	0	0	0	0	0	0	0	0	0	0	0	0	0	0	1	0	0	0	0	0	0	0	0	1	0	0	0	0	0	0	0	0	0	0	0
B_Bacteria_NKB15_uncultured_organism_NA	0	0	0	0	0	0	0	0	0	0	0	0	0	0	0	0	0	0	0	0	0	0	0	0	0	0	0	0	0	0	0	0	0	0	0	0	0	0	0	0	0	0	0	0	0	0	0	0	0
B_Bacteria_Patescibacteria_Berkelbacteria_uncultured_bacterium	1	0	0	0	0	0	1	1	1	1	0	0	0	0	4	0	5	7	7	3	13	8	0	7	17	7	3	12	7	14	22	14	23	0	1	8	8	5	1	1	4	3	2	4	3	3	6	0	5
B_Bacteria_Patescibacteria_CPR2_uncultured_bacterium	0	0	0	0	0	0	0	0	0	0	0	0	0	0	0	0	0	0	0	0	0	0	0	0	0	0	0	0	0	0	0	0	0	0	0	0	0	0	0	0	0	0	0	0	0	0	0	0	0
B_Bacteria_Patescibacteria_Dojkabacteria_uncultured_bacterium	0	0	0	0	0	0	0	4	1	0	0	0	0	0	0	1	0	0	5	1	3	2	0	1	0	1	4	2	1	5	8	5	8	0	1	4	0	1	1	0	0	1	1	8	0	0	5	0	0
B_Bacteria_Patescibacteria_Gracilibacteria_uncultured_bacterium	0	0	1	0	0	0	0	3	0	0	0	1	0	0	1	0	1	0	0	1	1	6	0	6	1	1	1	3	5	6	5	2	2	1	0	0	1	1	0	0	1	1	0	2	0	0	1	0	0
B_Bacteria_Patescibacteria_Kazania_uncultured_bacterium	0	0	0	0	0	0	0	1	0	0	0	0	0	0	1	0	0	0	0	1	1	0	0	1	0	2	0	0	0	1	0	1	1	0	0	1	0	0	0	0	0	0	0	0	0	0	0	0	0
B_Bacteria_Patescibacteria_MD2896-B216_uncultured_bacterium	0	0	0	0	0	0	0	0	0	0	0	0	0	0	1	0	0	0	0	0	0	0	0	0	0	0	0	0	0	0	0	0	0	0	0	0	0	0	0	0	0	0	0	0	0	0	0	0	0
B_Bacteria_Patescibacteria_Microgenomatia_uncultured_bacterium	0	0	0	0	0	0	0	0	0	2	0	0	0	0	1	5	0	4	5	2	0	4	0	1	1	2	2	2	6	2	0	5	1	0	0	0	0	0	1	1	0	0	0	2	0	1	1	0	0
B_Bacteria_Patescibacteria_Parcubacteria_uncultured_bacterium	76	0	1	3	5	10	2	33	10	10	14	89	16	27	107	63	50	95	69	56	191	128	94	103	128	81	91	266	125	199	405	198	324	32	36	318	7	22	37	92	2	6	75	202	2	6	56	5	131
B_Bacteria_Patescibacteria_uncultured_uncultured_bacterium	0	0	0	0	0	0	0	0	0	0	0	0	0	0	0	0	0	0	0	0	0	0	2	0	1	0	0	0	0	0	0	0	0	0	1	0	0	0	0	1	0	0	0	0	0	0	0	0	0
B_Bacteria_Patescibacteria_WWE3_uncultured_bacterium	1	0	0	0	0	0	0	1	0	0	0	0	1	0	2	1	1	0	1	0	1	4	1	2	5	5	3	2	8	5	18	8	3	0	0	0	0	4	0	0	0	0	1	0	0	0	0	0	0
B_Bacteria_PAUC34f_uncultured_Acidobacteria_bacterium_NA	0	0	0	0	0	0	0	1	0	1	0	0	0	0	0	0	0	0	0	0	0	0	0	0	0	0	0	0	0	0	0	0	0	0	0	1	0	0	0	0	0	0	0	0	0	0	0	0	0
B_Bacteria_PAUC34f_uncultured_bacterium_NA	0	0	0	0	0	0	0	0	0	0	0	0	0	0	0	0	0	0	0	0	0	0	1	0	0	0	0	0	0	0	0	0	0	0	0	0	1	0	0	0	1	1	0	0	0	0	0	0	0
B_Bacteria_PAUC34f_uncultured_Deferribacteres_bacterium_NA	0	0	0	0	0	0	0	0	0	0	0	0	0	0	0	0	0	0	0	0	0	0	0	0	0	0	0	0	0	0	0	0	0	0	0	0	0	0	0	0	0	0	0	0	0	0	0	0	0
B_Bacteria_PAUC34f_uncultured_organism_NA	0	0	0	0	0	0	0	0	0	0	0	0	0	0	0	0	0	0	0	0	0	0	0	0	0	0	0	0	0	0	0	0	0	0	0	0	0	0	0	0	0	0	0	0	0	0	0	0	0
B_Bacteria_Planctomycetota_BD7-11_uncultured_bacterium	824	11	82	140	105	190	39	907	270	415	87	989	277	134	349	285	164	302	307	254	180	389	1009	274	95	180	134	165	376	387	172	298	158	816	375	762	24	107	251	289	206	163	492	599	73	102	987	126	815
B_Bacteria_Planctomycetota_NA28H05-P-BN-P5_uncultured_bacterium	0	0	0	0	0	0	0	0	0	0	0	0	0	0	0	2	0	0	3	1	0	0	0	0	0	0	0	0	0	0	0	0	0	0	0	0	0	0	0	0	0	0	0	0	0	0	0	0	0
B_Bacteria_Planctomycetota_ODP123_uncultured_bacterium	0	0	0	0	0	0	0	0	0	0	0	0	0	0	0	0	0	1	0	0	0	0	0	0	0	0	0	0	0	0	0	0	0	0	0	0	0	0	0	0	0	0	0	0	0	0	0	0	0
B_Bacteria_Planctomycetota_OM190_uncultured_bacterium	16	3	1	2	26	9	5	45	7	12	15	24	35	25	107	173	253	68	352	205	199	371	24	110	143	295	107	181	351	199	219	353	126	5	65	68	8	18	40	16	4	6	114	121	10	7	160	7	11
B_Bacteria_Planctomycetota_Pla3_lineage_uncultured_bacterium	0	0	0	0	0	0	0	0	0	0	1	0	0	0	1	1	0	1	8	0	0	2	0	1	0	11	0	0	1	2	0	2	0	0	1	0	0	0	0	0	0	0	0	1	0	0	1	0	0
B_Bacteria_Planctomycetota_Pla4_lineage_uncultured_bacterium	90	0	0	0	1	0	1	109	18	25	6	66	80	45	173	158	148	145	293	124	103	229	2	137	52	123	105	130	344	263	121	459	137	3	75	185	13	18	79	75	15	28	205	410	3	18	277	0	80
B_Bacteria_Planctomycetota_Planctomycetes_uncultured	0	0	0	0	0	0	1	0	0	0	2	1	5	3	0	7	2	6	10	3	4	9	2	3	4	14	7	6	14	5	6	15	15	0	1	8	11	7	3	7	2	1	6	2	0	2	8	0	0
B_Bacteria_Planctomycetota_SPG12-343-353-B69_uncultured_bacterium	0	0	0	0	0	0	0	0	0	0	0	0	0	0	0	0	0	0	0	0	0	0	0	0	0	0	0	0	0	0	0	0	0	0	0	0	0	0	0	0	0	0	0	0	0	0	0	0	0
B_Bacteria_Planctomycetota_vadinHA49_uncultured_bacterium	225	10	31	27	45	51	28	71	46	93	39	232	64	57	354	239	154	174	179	152	231	321	387	265	123	182	139	447	608	483	208	342	291	240	54	169	73	115	54	65	55	184	90	229	91	61	367	209	204
B_Bacteria_Poribacteria_hydrothermal_vent_metagenome_NA	0	0	0	0	0	0	0	0	0	0	0	0	0	0	0	0	0	0	0	0	0	0	0	0	0	0	0	0	0	0	0	0	0	0	0	0	0	0	0	0	0	0	0	0	0	0	0	0	0
B_Bacteria_Poribacteria_marine_metagenome_NA	0	0	0	0	0	0	0	0	0	0	0	0	0	0	0	0	0	0	0	0	0	0	0	0	0	0	0	0	0	0	0	0	0	0	0	0	1	1	0	0	3	0	0	0	0	0	0	0	0
B_Bacteria_Poribacteria_uncultured_bacterium_NA	0	0	0	0	0	0	0	0	0	0	0	0	0	0	0	0	0	0	0	0	0	0	0	0	0	0	0	0	0	0	0	0	0	0	0	0	0	0	0	0	0	0	0	0	0	0	0	0	0
B_Bacteria_Poribacteria_uncultured_Firmicutes_bacterium_NA	0	0	0	0	0	0	0	0	0	0	0	0	0	0	1	0	0	0	0	0	0	0	0	0	0	0	0	0	0	0	1	0	0	0	0	0	0	0	0	0	0	1	1	0	0	0	0	0	0
B_Bacteria_Proteobacteria_Alphaproteobacteria_uncultured	79	14	21	56	24	41	32	213	99	124	61	87	209	164	258	602	468	441	540	423	482	494	157	628	498	384	446	386	444	508	328	491	489	84	477	342	66	136	219	205	52	85	511	638	39	54	244	43	88
B_Bacteria_Proteobacteria_Alphaproteobacteria_uncultured_bacterium	0	0	0	0	0	0	0	0	0	0	0	0	0	0	0	0	0	0	0	0	0	0	0	0	0	0	0	0	0	0	0	0	0	0	0	0	0	0	0	0	0	0	0	0	0	0	0	0	0
B_Bacteria_Proteobacteria_Gammaproteobacteria_uncultured	94	11	18	45	31	23	20	46	17	55	32	90	83	71	12	12	11	14	18	10	19	19	96	24	19	17	25	28	20	32	17	9	19	75	5	20	11	13	7	30	11	18	7	13	11	18	14	25	61
B_Bacteria_Proteobacteria_Gammaproteobacteria_uncultured_bacterium	0	0	0	0	0	0	0	0	0	0	0	0	0	0	0	0	0	0	0	0	0	0	0	0	0	0	0	0	0	0	0	0	0	0	0	0	0	0	0	0	0	0	0	0	0	0	0	0	0
B_Bacteria_Proteobacteria_Proteobacteria_bacterium_CG1_NA2_64_396_NA	0	0	0	1	0	3	0	0	0	0	0	0	0	0	0	0	0	0	0	0	1	0	0	1	0	0	1	0	0	0	1	0	0	0	0	0	0	0	0	1	0	0	0	0	0	0	0	0	0
B_Bacteria_Proteobacteria_uncultured_bacterium_NA	0	0	0	0	0	0	0	0	0	0	0	0	0	0	0	0	0	0	0	0	0	0	0	0	0	0	0	0	0	0	0	0	0	0	0	0	0	0	0	0	0	0	0	0	0	0	0	0	0
B_Bacteria_RCP2-54_hydrothermal_vent_metagenome_NA	0	0	0	0	0	0	0	0	0	0	0	0	0	0	0	0	0	0	0	0	0	0	0	0	0	0	0	0	0	0	0	0	0	0	0	0	0	0	0	0	0	0	0	0	0	0	0	0	0
B_Bacteria_RCP2-54_metagenome_NA	3	0	0	0	1	2	0	1	0	0	1	0	0	0	3	5	12	7	10	18	14	14	0	8	4	7	1	13	18	9	4	21	5	1	7	3	0	0	1	0	0	1	7	9	0	0	4	0	2
B_Bacteria_RCP2-54_uncultured_bacterium_NA	941	90	195	616	120	373	393	1257	460	976	490	1086	1685	1494	2256	1658	1371	1845	1159	672	642	534	1990	399	591	203	263	822	545	684	488	267	301	3623	1087	1355	2	9	899	1002	6	0	417	255	1516	1	30	659	1487
B_Bacteria_RCP2-54_uncultured_delta_proteobacterium_NA	704	42	238	915	104	228	571	742	438	1438	497	1075	681	1125	1013	855	811	536	427	344	723	522	1395	619	481	260	464	677	451	557	432	191	364	2222	436	411	25	16	303	447	8	11	198	87	957	15	93	838	1973
B_Bacteria_RCP2-54_uncultured_Desulfuromonadales_bacterium_NA	0	0	0	0	0	0	0	0	0	0	0	0	0	0	0	1	1	0	2	4	0	2	0	0	0	0	0	0	2	0	0	0	0	0	1	0	0	0	0	0	0	0	0	0	0	0	0	0	0
B_Bacteria_RCP2-54_uncultured_prokaryote_NA	0	0	0	0	0	0	0	0	0	0	0	0	0	0	0	0	0	0	0	0	0	1	0	0	1	0	1	1	0	3	0	2	1	0	0	0	0	0	0	0	0	0	0	0	0	0	0	0	0
B_Bacteria_RCP2-54_uncultured_Syntrophobacterales_bacterium_NA	3	0	2	4	1	5	2	6	1	5	5	3	7	10	5	11	5	9	7	5	11	2	8	4	5	3	4	5	3	4	2	0	3	10	10	11	0	0	5	2	0	0	3	2	7	0	0	3	19
B_Bacteria_Rs-K70_termite_group_termite_gut_metagenome_NA	0	0	0	0	0	0	0	0	0	0	0	0	0	0	0	0	0	0	0	0	0	0	0	0	0	0	0	0	0	1	0	0	0	0	0	0	0	0	0	0	0	0	0	0	0	0	0	0	0
B_Bacteria_Rs-K70_termite_group_uncultured_bacterium_NA	0	0	0	0	0	0	0	0	0	0	0	0	0	0	0	0	0	0	0	0	0	0	0	1	0	0	0	0	0	0	0	0	0	0	1	0	0	0	0	0	0	0	0	0	0	0	0	0	0
B_Bacteria_Rs-K70_termite_group_uncultured_delta_proteobacterium_NA	0	0	0	0	0	0	0	0	0	0	0	0	0	0	0	0	0	0	0	0	0	0	0	0	0	0	0	0	0	0	0	0	0	0	0	0	0	0	0	0	0	0	0	0	0	0	0	0	0
B_Bacteria_Rs-K70_termite_group_uncultured_proteobacterium_NA	0	0	0	0	0	0	0	0	0	0	0	0	0	0	0	0	0	0	0	0	0	1	0	0	2	0	0	1	0	1	0	0	1	0	0	0	0	0	0	0	0	0	1	0	0	0	0	0	0
B_Bacteria_SAR324_clade(Marine_group_B)_bacterium_enrichment_culture_clone_B30(2011)_NA	0	0	0	0	0	0	0	0	0	0	0	0	0	0	0	2	1	3	4	1	0	0	0	2	0	0	0	0	4	1	0	1	0	0	1	0	0	0	1	0	0	0	1	1	0	0	0	0	0
B_Bacteria_SAR324_clade(Marine_group_B)_Candidatus_Nitrosoarchaeum_limnia_SFB1_NA	0	0	0	0	0	0	0	0	0	0	0	0	0	1	0	0	0	0	0	0	0	0	0	0	0	0	0	0	0	0	0	0	0	0	0	0	0	0	0	0	0	0	0	0	0	0	0	0	0
B_Bacteria_SAR324_clade(Marine_group_B)_metagenome_NA	0	0	0	1	0	0	0	0	0	0	0	0	0	0	0	3	4	1	5	1	8	19	0	14	10	15	6	14	18	16	22	23	10	0	7	4	32	34	3	4	7	16	3	8	0	9	20	0	0
B_Bacteria_SAR324_clade(Marine_group_B)_uncultured_bacterium_HF0070_NA7E19_NA	0	0	0	0	0	0	0	0	0	0	0	0	0	0	0	0	0	0	0	0	0	0	0	0	0	0	0	0	0	0	0	0	0	0	0	0	0	0	0	0	0	0	0	0	0	0	0	0	0
B_Bacteria_SAR324_clade(Marine_group_B)_uncultured_bacterium_NA	3	1	1	9	4	4	2	5	8	17	3	10	4	10	49	35	31	29	99	39	53	147	8	77	26	68	31	102	114	87	129	85	58	6	35	33	221	386	22	27	103	174	39	72	9	115	208	5	6
B_Bacteria_SAR324_clade(Marine_group_B)_uncultured_bacterium_PHOS-HD29_NA	0	0	0	0	0	0	0	0	0	0	0	0	0	0	0	0	0	0	0	0	0	0	0	0	0	0	0	0	0	0	0	0	0	0	0	0	0	0	0	0	0	0	0	0	0	0	0	0	0
B_Bacteria_SAR324_clade(Marine_group_B)_uncultured_bacterium_zdt-33i5_NA	0	0	0	0	0	0	0	0	0	0	0	0	0	0	0	0	0	0	0	0	0	0	0	0	0	0	0	0	0	0	0	0	0	0	0	0	0	0	0	0	0	0	0	0	0	0	0	0	0
B_Bacteria_SAR324_clade(Marine_group_B)_uncultured_deep-sea_bacterium_NA	2	0	1	0	0	0	1	1	1	1	0	5	2	3	0	1	0	1	0	0	0	0	1	0	1	1	0	1	1	0	0	0	0	1	0	1	0	0	1	1	0	0	0	2	1	0	2	1	0
B_Bacteria_SAR324_clade(Marine_group_B)_uncultured_delta_proteobacterium_HF0130_19C20_NA	0	0	0	0	0	0	0	0	0	0	0	0	0	0	0	0	0	0	0	0	0	0	0	0	0	0	0	0	0	0	0	0	0	0	0	0	0	0	0	0	0	0	0	0	0	0	0	0	0
B_Bacteria_SAR324_clade(Marine_group_B)_uncultured_delta_proteobacterium_NA	0	0	0	0	0	1	0	1	1	0	0	1	0	0	4	1	8	1	12	2	5	18	0	3	3	9	4	7	14	6	15	5	5	0	1	3	86	98	2	3	17	82	6	12	0	51	75	0	0
B_Bacteria_SAR324_clade(Marine_group_B)_uncultured_marine_bacterium_NA	0	0	1	0	0	0	0	0	0	0	0	0	0	0	0	0	0	0	0	0	0	0	0	0	0	0	0	0	0	0	0	0	0	0	0	0	0	0	1	0	0	0	0	0	0	0	0	0	0
B_Bacteria_SAR324_clade(Marine_group_B)_uncultured_organism_NA	0	0	0	0	0	1	0	0	0	0	0	1	0	0	0	0	0	0	0	0	0	1	1	1	1	0	1	1	0	0	0	1	0	0	0	0	1	2	0	0	2	0	3	0	0	3	1	0	0
B_Bacteria_SAR324_clade(Marine_group_B)_uncultured_prokaryote_NA	0	0	0	0	0	0	0	0	0	0	0	0	0	0	0	0	0	0	0	0	0	0	0	0	0	1	0	0	0	0	0	0	0	0	0	0	0	2	0	0	0	0	0	0	0	1	2	0	0
B_Bacteria_SAR324_clade(Marine_group_B)_uncultured_proteobacterium_NA	0	0	1	0	0	0	0	0	0	0	0	0	0	0	0	0	0	0	1	0	1	7	0	4	0	0	0	2	1	4	0	2	0	0	2	0	2	3	0	0	1	0	1	0	0	0	2	0	0
B_Bacteria_SAR324_clade(Marine_group_B)_uncultured_soil_bacterium_NA	0	0	0	0	0	0	0	0	0	0	0	0	0	0	0	0	1	0	0	0	0	0	0	0	0	0	0	0	0	0	0	1	0	0	0	0	1	0	0	0	0	0	0	0	0	0	0	0	0
B_Bacteria_Schekmanbacteria_Candidatus_Schekmanbacteria_bacterium_RIFCSPLOWO2_NA2_FULL_38_14_NA	0	0	0	0	0	0	0	1	0	0	0	0	0	0	0	0	0	0	0	0	0	0	0	1	0	0	0	0	0	0	0	1	0	0	0	2	0	0	0	0	0	0	0	0	0	0	1	0	0
B_Bacteria_Schekmanbacteria_uncultured_bacterium_NA	0	0	0	0	0	0	0	2	0	0	0	0	0	0	1	0	0	1	0	1	1	0	0	0	0	1	0	0	0	0	0	0	0	0	0	0	0	0	0	0	1	1	0	0	0	0	0	0	0
B_Bacteria_Schekmanbacteria_uncultured_delta_proteobacterium_NA	0	0	0	0	0	0	0	0	0	0	0	0	0	0	0	0	0	0	0	0	0	0	0	0	0	0	0	0	0	0	0	0	0	0	0	0	0	0	0	0	0	0	1	0	0	0	0	0	0
B_Bacteria_Schekmanbacteria_uncultured_proteobacterium_NA	0	0	0	0	0	0	1	0	0	0	0	0	0	0	0	0	0	0	0	0	1	0	0	0	0	0	0	0	0	0	0	0	0	1	1	2	0	0	0	0	0	0	0	0	0	0	1	0	0
B_Bacteria_Schekmanbacteria_uncultured_Syntrophobacterales_bacterium_NA	0	0	0	0	0	0	0	0	0	0	0	0	0	0	0	0	0	0	0	0	0	0	0	0	0	0	0	0	0	0	0	0	0	0	0	0	0	0	0	0	0	0	0	0	0	0	0	0	0
B_Bacteria_Spirochaetota_metagenome_NA	0	0	0	0	0	0	0	0	0	0	0	0	0	0	0	0	0	0	0	0	0	0	0	0	0	0	0	0	0	0	0	0	0	0	0	0	0	0	0	0	0	0	0	0	0	1	0	0	0
B_Bacteria_Spirochaetota_MVP-15_uncultured_bacterium	0	0	0	0	0	0	0	5	1	0	0	1	1	1	0	0	0	0	0	0	0	0	0	0	0	0	1	0	0	0	0	0	0	1	0	0	0	0	2	0	0	0	0	0	0	0	0	0	0
B_Bacteria_Spirochaetota_uncultured_uncultured_bacterium	0	0	0	0	0	0	0	0	0	0	0	0	0	0	0	0	0	0	0	0	0	0	0	0	0	0	0	0	0	0	0	0	0	0	0	0	0	0	0	0	0	0	0	0	0	0	0	0	0
B_Bacteria_Sumerlaeota_Sumerlaeia_uncultured	0	0	0	0	0	1	1	0	0	2	0	0	2	1	0	0	0	0	0	0	0	0	0	0	0	0	0	1	0	0	1	1	0	0	0	1	0	0	1	0	0	1	0	0	0	0	1	0	0
B_Bacteria_Sva0485_bacterium_enrichment_culture_clone_22(2013)_NA	0	0	0	0	0	0	0	0	0	0	0	0	0	0	0	0	0	0	0	0	0	0	0	0	0	0	0	0	0	0	0	0	0	0	0	0	0	0	0	0	0	0	0	0	0	0	0	0	0
B_Bacteria_Sva0485_bacterium_enrichment_culture_clone_56_NA	0	0	0	0	0	0	0	0	0	0	0	0	0	0	0	0	0	0	0	0	0	0	0	0	0	0	0	0	0	0	0	0	0	0	0	0	0	0	0	0	0	0	0	0	0	0	0	0	0
B_Bacteria_Sva0485_bioreactor_metagenome_NA	0	0	0	0	0	0	0	0	0	0	0	0	0	0	0	0	0	0	0	0	0	0	0	0	0	0	0	0	0	0	0	0	0	0	0	0	0	0	0	0	0	0	0	1	0	0	0	0	0
B_Bacteria_Sva0485_metagenome_NA	0	0	0	1	0	0	0	0	0	0	0	0	0	0	0	0	0	0	0	0	0	0	0	0	0	0	0	0	0	0	0	0	0	0	0	0	0	0	0	0	0	0	0	0	0	0	1	0	0
B_Bacteria_Sva0485_uncultured_bacterium_NA	0	0	0	1	1	0	1	3	1	2	0	0	2	0	1	3	1	3	2	0	4	7	0	8	3	6	5	2	7	9	4	8	3	0	0	2	0	2	0	1	2	0	0	3	0	0	3	0	1
B_Bacteria_Sva0485_uncultured_delta_proteobacterium_NA	2	0	0	0	0	0	0	1	0	2	1	1	1	1	0	2	1	1	1	0	1	2	0	1	0	1	1	1	0	0	1	0	0	1	0	1	0	2	0	1	3	0	1	0	1	3	0	1	1
B_Bacteria_Sva0485_uncultured_Desulfobacteraceae_bacterium_NA	0	0	0	0	0	0	0	0	0	0	0	0	0	0	0	0	0	0	0	0	0	0	0	0	0	0	0	0	0	0	0	0	0	0	0	0	0	0	0	0	0	0	0	0	0	0	0	0	0
B_Bacteria_Sva0485_uncultured_Desulfobulbaceae_bacterium_NA	0	0	0	0	0	0	0	0	0	0	0	0	0	0	0	0	0	0	0	0	0	0	0	0	0	0	0	0	0	0	0	0	0	0	0	0	0	0	0	0	0	0	0	0	0	0	0	0	0
B_Bacteria_Sva0485_uncultured_Desulfuromonadales_bacterium_NA	0	0	0	0	0	0	0	0	0	0	0	0	0	0	3	0	0	0	0	0	0	0	0	0	0	0	0	0	0	0	0	0	0	0	1	0	0	0	0	0	0	0	0	0	0	0	0	0	0
B_Bacteria_Sva0485_uncultured_organism_NA	1	0	0	0	0	0	0	0	0	0	0	1	1	0	0	0	0	0	0	0	0	0	0	0	0	0	0	0	0	0	0	0	0	0	0	0	0	0	0	0	1	1	0	0	0	0	0	0	0
B_Bacteria_Sva0485_uncultured_soil_bacterium_NA	0	0	0	0	0	0	0	0	0	0	0	0	0	0	0	0	0	0	0	0	0	0	0	0	0	1	0	0	0	0	0	0	0	0	0	0	0	0	0	0	0	0	0	0	0	0	0	0	0
B_Bacteria_Sva0485_uncultured_Syntrophus_sp_NA	0	0	0	0	0	0	0	0	0	0	0	0	0	0	0	0	0	0	0	0	0	0	0	0	0	0	0	0	0	0	0	0	0	0	0	0	0	0	0	0	0	0	0	0	0	0	0	0	0
B_Bacteria_TA06_candidate_division_TA06_bacterium_SM23_40_NA	0	0	0	0	0	0	0	0	0	0	0	0	0	0	0	0	0	0	0	0	0	0	0	0	0	0	0	0	0	0	0	0	0	0	0	0	0	0	0	0	0	0	0	0	0	0	0	0	0
B_Bacteria_TA06_terrestrial_metagenome_NA	0	0	0	0	0	0	0	0	0	0	0	0	0	0	0	0	0	0	0	0	0	0	0	0	0	0	0	0	0	0	0	0	0	0	0	0	0	0	0	0	0	0	0	0	0	0	0	0	0
B_Bacteria_TA06_uncultured_bacterium_NA	0	0	0	0	0	0	0	0	0	0	0	0	0	0	0	0	0	0	0	0	0	0	0	0	0	0	0	0	0	0	0	0	0	0	0	0	0	0	0	0	0	0	0	0	0	0	0	0	0
B_Bacteria_Thermotogota_Thermotogae_uncultured	0	0	0	0	0	0	0	0	0	0	0	0	0	0	0	0	0	0	0	0	0	0	0	0	0	0	0	0	0	0	0	0	0	0	0	0	0	0	0	0	0	0	0	0	0	0	0	0	0
B_Bacteria_TX1A-33_uncultured_bacterium_NA	0	0	0	0	0	0	0	0	0	1	0	0	0	0	0	0	0	0	0	0	0	0	0	0	0	0	0	0	0	1	0	0	0	0	0	0	1	1	0	0	0	0	1	0	0	0	1	0	0
B_Bacteria_uncultured_Desulfuromonadales_bacterium_NA_NA	0	0	0	0	0	0	0	0	0	0	0	0	0	0	0	0	0	0	0	0	0	0	0	0	0	0	0	0	0	0	0	0	0	0	0	0	0	0	0	0	0	0	0	0	0	0	0	0	0
B_Bacteria_Verrucomicrobiota_Verrucomicrobiae_uncultured	3	0	1	2	2	5	0	0	0	1	0	10	9	5	3	4	0	6	6	2	10	7	1	36	2	12	9	70	39	49	6	20	12	7	2	4	1	39	1	4	0	1	6	36	0	0	16	3	4
B_Bacteria_WOR-1_candidate_division_WOR_1_bacterium_DG_54_3_NA	0	0	0	0	0	0	0	0	0	0	0	0	0	0	0	0	0	0	1	0	0	0	0	0	0	0	0	0	0	0	0	0	0	0	0	0	0	0	0	0	0	0	0	0	0	0	0	0	0
B_Bacteria_WOR-1_candidate_division_WOR-1_bacterium_RIFOXYA2_FULL_41_14_NA	0	0	0	0	0	0	0	0	0	0	0	0	0	0	0	0	0	0	0	0	0	0	0	0	0	0	0	0	0	0	0	0	0	0	0	0	0	0	0	0	0	0	0	0	0	0	0	0	0
B_Bacteria_WOR-1_candidate_division_WOR-1_bacterium_RIFOXYA2_FULL_46_56_NA	0	0	0	0	0	0	0	3	1	0	0	0	0	0	0	0	0	1	0	0	0	0	1	0	0	0	0	0	0	0	0	0	0	0	0	0	0	0	2	0	0	0	1	0	0	0	0	0	0
B_Bacteria_WOR-1_uncultured_bacterium_NA	0	0	0	0	0	0	0	1	0	0	0	1	0	2	0	0	0	0	0	0	1	0	0	1	0	0	0	0	0	0	0	1	0	0	0	0	0	0	0	0	0	0	1	1	0	0	0	0	0
B_Bacteria_WPS-2_Burkholderiales_bacterium_Beta_NA2_NA	42	5	17	17	20	7	17	79	54	172	34	39	62	125	150	86	68	65	61	35	90	47	57	61	66	32	39	39	43	63	43	32	30	23	19	57	3	3	40	50	3	6	36	52	14	5	19	64	43
B_Bacteria_WPS-2_hydrothermal_vent_metagenome_NA	1	0	0	3	1	0	0	0	1	5	1	0	4	4	3	2	4	0	1	1	4	4	0	1	2	2	1	3	3	0	1	3	0	0	1	2	1	1	0	3	0	1	2	2	1	0	2	2	0
B_Bacteria_WPS-2_marine_metagenome_NA	0	0	0	0	1	0	0	0	0	0	0	0	0	0	0	0	0	0	1	0	0	0	0	0	0	0	0	0	0	0	0	0	0	0	0	0	0	0	0	0	0	0	0	0	0	0	0	0	0
B_Bacteria_WPS-2_metagenome_NA	458	179	289	792	583	437	330	454	195	607	330	334	620	789	390	290	261	357	221	217	471	300	555	302	436	283	293	303	292	310	360	276	235	406	443	428	260	353	540	619	313	442	533	276	751	302	398	924	434
B_Bacteria_WPS-2_uncultured_bacterium_NA	1190	280	267	770	838	592	472	1047	469	1532	2548	968	1453	1598	582	463	274	559	319	342	675	275	738	466	715	210	459	545	401	577	430	264	352	1120	770	688	178	175	1066	834	194	293	1123	374	846	214	367	1506	1641
B_Bacteria_WPS-2_uncultured_cyanobacterium_NA	9	0	0	7	5	2	13	7	0	3	6	13	5	30	4	10	8	9	2	0	2	4	7	10	9	4	8	7	2	8	5	2	6	13	6	11	1	1	9	8	0	1	13	3	4	0	0	9	9
B_Bacteria_WPS-2_uncultured_Firmicutes_bacterium_NA	407	50	28	55	34	67	53	93	26	55	64	391	248	129	55	48	44	84	55	52	171	22	282	68	99	10	38	143	40	146	30	29	40	646	156	106	1	2	381	272	1	5	263	93	171	7	44	96	441
B_Bacteria_WPS-2_uncultured_forest_soil_bacterium_NA	76	19	17	14	52	89	24	157	47	185	140	82	154	200	87	66	58	101	93	69	187	68	36	63	184	62	116	88	96	95	134	58	78	62	78	84	4	7	173	85	6	12	78	40	49	5	47	50	81
B_Bacteria_WPS-2_uncultured_rumen_bacterium_NA	5	0	2	0	0	0	0	1	1	0	2	0	0	3	1	0	0	2	0	2	3	1	3	1	2	0	0	1	1	1	1	1	0	0	1	1	0	0	0	1	0	0	3	6	0	0	0	4	1
B_Bacteria_WS1_metagenome_NA	0	0	0	0	0	0	0	0	0	0	0	0	0	0	0	0	0	0	0	0	0	0	0	0	0	0	0	0	0	0	0	0	0	0	0	0	0	0	0	0	0	0	0	0	0	0	0	0	0
B_Bacteria_WS1_uncultured_bacterium_NA	0	0	0	0	1	0	0	0	0	1	0	0	0	0	0	0	0	0	0	1	0	0	0	0	0	0	0	0	0	0	0	0	0	0	0	1	0	0	0	0	0	0	0	0	0	0	0	0	1
B_Bacteria_WS1_uncultured_organism_NA	0	0	0	0	0	0	0	0	0	0	0	0	0	0	0	0	0	0	0	0	0	0	0	0	0	0	0	0	0	0	0	0	0	0	0	0	0	0	0	0	0	0	0	0	0	0	0	0	0
B_Bacteria_WS2_metagenome_NA	0	0	0	0	0	0	0	0	0	0	0	0	0	0	0	1	1	0	1	1	1	1	0	5	3	1	2	1	4	3	3	1	2	0	0	2	0	1	1	1	0	0	2	1	0	0	1	0	0
B_Bacteria_WS2_uncultured_bacterium_NA	0	0	0	0	0	0	0	0	0	0	0	0	0	1	1	3	4	0	0	3	12	3	0	0	4	4	3	4	2	1	4	9	4	0	1	1	0	0	1	0	0	0	3	1	0	0	1	0	0
B_Bacteria_WS2_uncultured_Firmicutes_bacterium_NA	0	0	0	0	0	0	0	0	0	0	0	0	0	0	0	0	0	0	1	0	0	1	0	0	2	0	0	0	1	3	1	0	0	0	0	0	0	0	0	0	0	0	0	0	0	0	0	0	0
B_Bacteria_WS2_uncultured_organism_NA	0	0	0	0	0	0	0	0	0	0	0	0	0	0	0	0	0	0	0	0	0	0	0	0	0	0	0	0	0	0	0	0	0	0	0	0	0	0	0	0	0	0	0	0	0	0	0	0	0
B_Bacteria_WS2_uncultured_soil_bacterium_NA	0	0	0	0	0	0	0	0	0	0	0	0	0	0	3	1	5	3	1	5	8	6	0	7	3	4	5	1	9	8	9	3	3	0	2	2	0	0	0	1	0	0	4	1	0	0	0	0	0
B_Bacteria_WS4_metagenome_NA	0	0	0	0	0	0	0	0	0	0	0	0	0	0	0	0	0	0	0	0	0	0	0	0	0	0	0	0	0	0	0	0	0	0	0	0	0	0	0	0	0	0	0	0	0	0	0	0	0
B_Bacteria_WS4_uncultured_bacterium_NA	0	0	0	0	0	0	0	0	0	0	0	0	0	0	0	0	2	0	0	1	0	0	0	0	0	0	0	0	0	0	0	1	0	0	0	0	0	0	0	0	0	0	2	1	0	0	0	0	0
B_Bacteria_WS4_uncultured_Clostridia_bacterium_NA	0	0	0	0	0	0	0	0	0	0	0	0	0	0	0	0	0	0	0	0	0	0	0	0	0	0	0	0	0	0	0	0	0	0	0	0	0	0	0	0	0	0	0	0	0	0	0	0	0
B_Bacteria_WS4_uncultured_organism_NA	0	0	0	0	0	0	0	0	0	0	0	0	0	0	0	0	0	0	0	0	0	0	0	0	0	0	0	0	0	0	0	0	0	0	0	0	0	0	0	0	0	0	0	0	0	0	0	0	0
B_Bacteria_Zixibacteria_bacterium_enrichment_culture_clone_SRAO_37_NA	0	0	0	0	0	0	0	0	0	0	0	0	0	0	0	0	0	0	0	0	0	0	0	0	0	0	0	0	0	0	0	0	0	0	0	0	0	0	0	0	0	0	0	0	0	0	0	0	0
B_Bacteria_Zixibacteria_candidate_division_Zixibacteria_bacterium_RBG_16_43_9_NA	0	0	0	0	0	0	0	0	0	0	0	0	0	0	0	0	0	0	0	0	0	0	0	0	0	0	0	0	0	0	0	1	0	0	0	0	0	0	0	0	0	0	0	0	0	0	0	0	0
B_Bacteria_Zixibacteria_candidate_division_Zixibacteria_bacterium_RBG-1_NA	0	0	0	0	0	0	0	0	0	0	0	0	0	0	0	0	0	0	1	0	0	0	0	0	1	0	0	0	0	0	0	0	0	0	0	1	0	0	0	0	0	0	0	0	0	0	0	0	0
B_Bacteria_Zixibacteria_uncultured_bacterium_NA	1	0	0	0	0	1	0	1	1	0	0	3	0	0	0	0	0	0	1	0	1	2	0	1	2	0	1	0	3	2	1	0	1	0	0	0	1	1	0	0	0	0	0	2	0	1	0	0	1
B_Bacteria_Zixibacteria_uncultured_Caldithrix_sp_NA	0	0	0	0	0	0	0	0	0	0	0	0	0	0	0	0	0	0	0	0	0	0	0	0	0	0	0	0	0	0	0	0	0	0	0	0	0	0	0	0	0	0	0	0	0	0	0	0	0
B_Bacteria_Zixibacteria_uncultured_organism_NA	0	0	0	0	0	0	0	0	0	0	0	0	0	0	1	0	0	0	0	0	0	0	0	0	0	0	0	0	0	0	0	0	0	0	0	0	0	0	0	0	0	0	0	0	0	0	0	0	1
B_Bacteriovoracales	3	1	0	2	1	1	0	3	3	1	1	6	3	2	5	6	7	6	11	13	10	6	3	13	11	25	17	27	21	33	23	38	36	1	10	3	130	44	19	2	146	28	25	10	3	183	58	2	10
B_bacterium_Ellin6519	0	0	0	0	0	0	0	14	3	31	1	0	0	2	1	3	3	4	6	3	2	3	0	0	1	2	1	1	5	4	4	2	4	0	2	0	1	0	0	1	0	0	1	3	0	1	5	0	0
B_bacterium_Ellin6529	0	0	0	0	0	0	0	0	0	0	0	0	0	0	9	6	12	9	11	10	12	8	0	7	12	8	10	3	8	8	6	13	7	0	4	6	0	0	7	0	0	0	28	19	0	0	7	0	0
B_bacterium_Ellin6543	0	0	0	0	0	0	0	9	2	10	0	0	0	3	5	3	8	5	4	6	2	2	0	0	0	6	2	1	0	2	1	3	3	0	1	0	0	0	1	0	0	0	4	3	0	0	0	0	2
B_bacterium_enrichment_culture_clone_AOM-SR-B11	0	0	0	0	0	0	0	0	0	0	0	0	0	0	0	0	0	0	0	0	0	0	0	0	0	0	0	0	0	0	0	0	0	0	0	0	0	0	0	0	0	0	0	0	0	0	0	0	0
B_bacterium_enrichment_culture_clone_DPHA07	0	0	0	0	0	0	0	0	0	0	0	0	0	0	0	0	0	0	0	0	0	0	0	0	0	0	0	0	0	0	0	0	0	0	0	0	0	0	0	0	0	0	0	0	0	0	0	0	0
B_bacterium_enrichment_culture_clone_EBa3	0	0	0	0	0	0	0	0	0	0	0	1	1	0	0	0	1	0	0	0	0	0	0	1	0	0	0	1	0	2	0	0	2	0	0	0	0	0	0	0	0	0	0	0	0	0	0	0	0
B_bacterium_LWH54	0	0	0	1	0	0	0	0	1	0	0	0	0	0	0	2	1	0	0	0	5	1	0	0	0	0	1	0	1	0	3	0	0	0	0	3	1	1	2	1	1	0	1	0	0	2	1	0	0
B_bacterium_MB7-1	0	0	0	0	0	0	0	0	0	0	0	0	0	0	0	0	0	1	0	0	0	0	0	0	0	0	0	0	0	0	0	0	0	0	0	0	0	0	0	0	0	0	0	0	0	0	0	0	0
B_bacterium_SCGC_AG-212-C10	0	0	0	0	0	0	0	0	0	0	0	0	0	0	0	0	2	7	8	2	6	11	0	17	9	6	7	12	5	9	12	9	4	0	1	4	2	2	0	0	1	1	1	0	0	0	3	0	0
B_bacterium_UW_659-2-F09	0	0	0	0	0	0	0	0	0	0	0	0	0	0	0	0	0	0	0	0	0	4	0	2	0	2	0	2	6	1	1	1	0	0	0	0	1	1	0	0	0	0	0	0	0	0	0	0	0
B_Bacteroidales	107	21	49	59	59	45	40	38	39	37	30	74	84	40	92	44	34	59	34	42	103	54	82	61	69	38	67	100	92	109	102	66	94	95	234	134	167	74	187	242	179	93	68	124	127	186	132	116	122
B_Bacteroidetes_VC2.1_Bac22	0	0	0	0	0	0	0	1	0	0	0	0	0	0	0	0	0	1	0	0	4	8	0	7	2	4	5	12	9	7	3	8	6	0	1	0	5	3	2	0	3	5	0	0	0	4	4	0	0
B_Balneolales	0	0	0	0	0	0	0	0	0	0	0	0	0	0	0	1	0	0	0	0	0	0	1	0	0	0	0	0	0	0	0	0	0	0	0	0	0	1	0	0	0	0	0	1	0	0	0	0	0
B_BD72BR169	23	1	0	0	0	1	2	1	1	0	0	5	1	2	0	0	0	0	0	0	0	0	16	2	0	0	1	1	0	1	1	0	1	2	0	0	0	0	0	0	0	1	0	1	0	0	0	1	4
B_BD7-8	0	0	0	0	0	0	0	0	0	0	0	0	0	0	0	0	0	0	0	0	0	0	0	0	0	0	0	0	0	0	0	0	0	1	0	0	0	0	0	0	0	0	0	0	0	0	0	0	0
B_Bdellovibrionales	801	36	107	311	242	164	112	322	186	301	127	807	323	227	741	349	274	468	1577	436	996	1751	1637	1154	695	1055	647	1487	1989	1647	2475	1392	1022	331	835	1084	2951	3319	813	1309	3266	2994	1384	5436	381	2624	3072	569	1409
B_Beggiatoales	8	0	0	4	1	1	1	1	0	8	1	2	9	8	0	0	0	2	1	0	6	0	6	6	12	4	3	2	6	5	3	2	1	0	3	3	3	1	3	2	1	2	0	3	1	2	0	4	5
B_Bifidobacteriales	0	0	0	0	0	0	0	0	0	0	0	0	0	0	0	0	0	0	0	0	0	0	0	0	0	0	0	1	0	0	0	0	0	0	0	0	1	2	0	1	0	0	1	1	0	0	0	0	0
B_Blastocatellales	3	21	9	48	24	14	18	6	4	3	6	5	9	7	99	72	76	82	657	72	268	678	9	102	241	338	160	342	394	239	624	423	208	4	85	62	2594	1830	45	16	747	2159	126	211	33	2080	929	22	32
B_Blfdi19	36	2	5	4	5	11	2	71	13	15	16	37	32	15	80	124	100	48	146	118	136	193	19	180	114	190	130	163	242	182	129	216	120	38	85	190	235	199	76	67	220	110	183	229	12	248	257	15	63
B_Brachyspirales	5	0	0	0	0	0	0	7	3	0	2	6	0	1	1	0	0	0	1	1	0	0	4	0	0	0	0	1	2	1	0	0	0	4	0	4	0	0	0	0	0	0	1	4	1	0	1	0	4
B_Bradymonadales	0	0	0	0	1	1	0	3	0	1	0	1	0	0	1	2	1	1	0	1	1	0	1	1	2	0	1	2	0	1	1	0	1	1	1	1	1	5	2	0	2	1	3	1	0	2	4	2	0
B_Brevibacillales	0	0	0	0	1	1	1	0	1	0	0	0	0	1	0	0	1	0	0	0	0	0	0	1	0	0	0	0	1	0	1	0	1	0	1	1	0	1	0	0	0	0	1	0	1	0	0	1	0
B_Brevinematales	1	0	0	0	0	0	0	0	2	1	0	1	0	0	0	0	0	0	0	2	1	3	1	1	0	0	0	1	2	0	0	0	1	0	0	1	0	0	0	0	0	0	1	0	0	0	0	0	0
B_Brocadiales	4	1	2	6	4	4	1	1	0	1	2	1	3	2	1	15	2	56	7	78	19	40	1	3	7	11	8	1	0	1	1	4	2	1	4	4	2	2	6	1	2	3	3	9	0	7	2	1	0
B_Bryobacterales	2849	270	405	1077	488	763	613	2658	981	2373	1013	3637	2174	3053	2527	2748	2920	2375	1666	1553	3434	3564	2307	2739	2391	2032	1954	3278	3716	4405	3104	2621	2268	4125	3136	3203	626	1076	2129	3247	467	1217	2360	1771	1310	455	2121	3370	3848
B_Burkholderiales	1670	470	452	1531	1373	1157	834	9902	1695	4629	2799	1275	2019	4760	3256	4747	4801	3264	8354	3176	10970	12320	1038	9816	14067	20010	14949	8136	10909	9461	9510	13733	10236	941	9028	11848	19147	15921	7966	7031	37733	11794	9005	14030	1335	30989	11276	2219	5004
B_C0119	1	0	0	0	0	2	17	13	3	2	0	2	0	24	67	117	182	102	123	118	42	87	2	89	78	94	113	51	104	89	121	127	198	0	52	37	140	213	47	11	40	508	77	96	1	88	160	1	6
B_C10-SB1A	0	0	0	0	0	0	0	0	0	0	0	0	0	0	0	1	0	0	0	0	0	0	0	0	0	0	0	0	0	0	0	0	0	0	0	0	0	0	0	0	0	0	0	0	0	0	1	0	0
B_C86	0	0	0	0	0	0	0	0	0	0	0	0	1	0	0	0	0	0	0	0	0	0	0	0	0	0	0	0	0	0	0	0	0	0	0	0	0	0	0	0	0	0	0	0	0	0	0	0	0
B_Caedibacterales	2	1	0	4	0	2	2	1	0	1	0	3	9	1	1	1	0	3	0	2	5	2	3	1	0	3	4	6	5	1	1	2	8	3	2	0	3	4	3	1	8	6	4	0	2	8	4	6	2
B_Caenarcaniphilales	0	0	0	0	0	0	0	0	0	0	0	0	0	0	0	3	0	0	1	1	1	6	0	2	1	2	3	0	10	3	3	3	2	0	0	0	2	4	0	1	0	1	0	0	0	1	1	0	0
B_Caldalkalibacillales	0	0	0	0	0	0	0	0	0	0	0	0	0	0	0	0	0	0	0	0	0	0	0	0	0	0	0	0	0	0	0	0	0	0	0	0	0	0	0	0	0	0	0	0	0	0	0	0	0
B_Caldatribacteriales	0	0	0	0	0	0	0	0	0	0	0	0	0	0	1	0	0	1	1	0	0	0	0	0	0	0	0	0	0	0	0	0	0	0	0	0	0	0	1	1	0	0	1	0	0	0	0	0	0
B_Calderihabitantales	0	0	0	0	0	0	0	0	0	0	0	0	0	0	0	0	0	0	0	0	0	0	0	0	0	0	0	0	0	0	0	0	0	0	0	0	0	0	0	0	0	0	0	0	0	0	0	0	0
B_Caldicellulosiruptorales	0	0	0	0	0	0	0	0	0	0	0	0	0	0	0	0	0	0	0	0	0	0	0	0	0	0	0	0	0	0	0	0	0	0	0	0	0	0	1	0	0	0	0	0	0	0	0	0	0
B_Caldicoprobacterales	0	0	0	0	0	0	0	1	1	1	0	1	0	3	0	0	0	1	0	2	0	0	0	0	0	0	0	0	0	0	0	0	1	1	0	2	0	0	0	2	0	0	1	1	0	0	0	1	0
B_Caldilineales	2	2	0	0	0	0	0	0	0	0	0	1	0	0	51	62	107	25	320	313	51	131	1	49	85	299	65	60	125	75	130	139	77	0	22	41	204	330	24	9	28	264	56	64	0	88	271	1	0
B_Caldisericales	0	1	1	3	3	6	2	1	0	2	3	0	2	0	0	0	0	1	1	0	0	0	0	0	0	0	0	2	0	3	3	1	0	0	1	1	0	0	1	1	0	0	0	0	0	0	1	0	0
B_Calditrichales	3	0	0	1	1	1	0	2	1	4	1	0	2	1	2	1	1	1	0	1	1	0	1	1	2	1	1	1	1	2	3	1	1	0	1	0	0	2	0	0	0	0	2	1	1	1	1	0	2
B_Campylobacterales	11	1	5	6	7	5	5	6	4	7	7	4	13	7	38	10	8	24	6	7	13	16	18	35	8	10	7	14	11	12	16	13	11	3	2	38	2	2	9	57	6	5	6	14	14	3	6	12	8
B_candidate_division_CPR2_bacterium_GW2011_GWC2_39_35	0	0	0	0	0	0	0	1	0	0	0	0	0	0	0	0	0	0	0	0	0	0	0	0	0	0	0	0	0	0	0	0	0	0	0	0	0	0	0	0	0	0	0	0	0	0	0	0	0
B_candidate_division_CPR2_bacterium_GW2011_GWD1_39_7	0	0	0	0	0	0	0	0	0	0	0	2	0	0	0	0	0	0	0	0	0	0	0	0	0	0	0	0	0	0	0	0	0	1	0	0	0	0	0	0	0	0	0	0	0	0	0	0	0
B_candidate_division_CPR3_bacterium_RIFOXYB2_FULL_35_8	0	0	0	0	0	0	0	0	0	0	0	0	0	0	0	0	0	0	0	0	0	0	0	0	0	0	0	0	0	0	0	0	0	0	0	0	0	0	0	0	0	0	0	0	0	1	0	0	0
B_candidate_division_Kazan_bacterium_GW2011_GWA1_50_15	0	0	0	0	0	0	0	0	0	0	0	0	0	0	0	0	0	0	0	0	0	0	0	1	0	0	0	0	0	0	0	0	0	0	0	0	0	0	0	0	0	0	0	0	0	0	0	0	0
B_candidate_division_Kazan_bacterium_RIFCSPHIGHO2_NA1_FULL_44_14	0	0	0	0	0	0	0	0	0	0	0	0	0	0	0	0	0	0	1	0	0	0	0	0	0	0	0	0	0	0	0	0	0	0	0	0	0	0	0	0	0	0	0	0	0	0	0	0	0
B_candidate_division_KD3-62_bacterium_DG_56	0	0	0	0	0	0	0	0	0	0	0	0	0	0	0	0	0	0	0	0	0	0	1	0	0	0	0	0	0	0	0	0	0	0	0	0	0	0	0	0	0	0	0	0	0	0	0	0	0
B_candidate_division_WS6_bacterium_GW2011_GWC2_36_7	0	0	0	0	0	0	0	0	0	0	0	0	0	0	0	0	0	0	0	0	0	0	0	0	0	0	0	0	0	0	0	0	0	0	1	0	0	0	0	0	0	0	0	0	0	0	0	0	0
B_candidate_division_WS6_bacterium_GW2011_GWF2_39_15	0	0	0	0	0	0	0	0	0	0	0	0	0	0	0	0	0	0	0	0	0	0	0	0	0	0	0	2	0	1	0	0	0	0	0	0	0	0	0	0	0	0	0	0	0	0	0	0	0
B_candidate_division_WS6_bacterium_OLB20	0	0	0	0	0	0	0	0	0	0	0	0	0	0	0	0	0	0	0	0	0	0	0	0	0	0	0	0	0	0	0	0	0	0	0	0	0	0	0	0	0	0	0	0	0	0	0	0	0
B_candidate_division_WWE3_bacterium_RBG_19FT_COMBO_53_11	0	0	0	0	0	0	0	0	0	0	0	0	0	0	0	0	0	0	0	0	0	0	0	0	0	0	0	0	0	0	0	0	0	0	0	0	0	0	0	0	0	0	0	0	0	0	0	0	0
B_candidate_division_WWE3_bacterium_RIFCSPHIGHO2_NA2_FULL_38_14	0	0	0	0	0	0	0	0	0	0	0	0	0	0	0	1	1	1	0	0	0	0	0	0	0	0	0	0	0	0	0	0	0	0	0	0	0	0	0	0	0	0	1	0	0	0	0	0	0
B_candidate_division_WWE3_bacterium_RIFCSPLOWO2_12_FULL_36_10	0	0	0	0	0	0	0	0	0	0	0	0	0	0	0	0	0	0	0	0	0	0	0	0	0	0	0	0	0	0	0	0	0	0	0	0	0	0	0	0	0	0	0	0	0	0	0	0	0
B_candidate_division_WWE3_bacterium_RIFOXYA1_FULL_40_11	0	0	0	0	0	0	0	0	0	0	0	0	0	0	0	0	0	0	0	0	0	0	0	0	0	0	0	0	0	0	0	1	0	0	0	0	0	0	0	0	0	0	0	0	0	0	0	0	0
B_Candidatus_Abawacabacteria	0	0	0	0	0	0	0	0	0	0	0	0	0	0	0	0	0	0	0	0	0	0	0	0	0	0	0	0	0	0	1	0	1	0	0	0	0	0	2	0	0	0	0	0	0	0	0	0	0
B_Candidatus_Adlerbacteria	4	0	0	0	0	1	0	3	1	0	0	1	1	3	6	1	0	0	2	0	8	6	0	21	10	7	2	21	8	11	16	8	13	1	11	13	2	4	4	14	2	9	3	16	0	2	11	0	6
B_Candidatus_Amesbacteria	0	0	0	0	0	0	0	5	0	0	0	0	0	0	1	2	0	2	2	2	2	2	0	3	2	3	1	1	1	4	2	3	3	0	3	0	0	0	0	0	0	0	1	1	0	0	6	0	0
B_Candidatus_Atribacteria_bacterium_RBG_16_35_8	2	2	1	1	0	1	0	2	1	1	0	0	3	1	0	1	0	0	0	0	0	0	1	0	1	0	0	0	0	0	0	0	0	2	0	3	2	1	2	2	3	4	4	6	0	5	4	6	0
B_Candidatus_Azambacteria	1	0	0	0	0	0	0	0	0	0	0	0	0	1	0	1	0	4	0	2	3	3	0	3	1	2	3	3	5	2	3	2	3	0	0	2	0	0	0	0	0	2	1	3	0	1	2	0	0
B_Candidatus_Beckwithbacteria	0	0	0	0	0	0	0	0	0	0	0	0	0	0	0	0	0	0	0	0	0	0	0	0	0	0	0	0	0	0	0	0	0	0	0	0	0	0	0	0	0	0	0	0	0	0	0	0	0
B_Candidatus_Berkelbacteria_bacterium_CG1_NA2_42_45	0	0	0	0	0	0	0	0	0	0	0	0	0	0	0	0	1	0	0	0	0	0	0	0	0	0	0	0	0	1	0	0	0	0	0	0	0	0	0	0	0	0	0	0	0	0	0	0	0
B_Candidatus_Berkelbacteria_bacterium_CG2_30_39_44	0	0	0	0	0	0	0	0	0	0	0	0	0	0	0	0	0	0	0	0	0	0	0	0	0	0	0	0	0	0	0	0	0	0	0	0	0	0	0	0	0	0	0	0	0	0	0	0	0
B_Candidatus_Berkelbacteria_bacterium_CG2_30_43_20	0	0	0	0	0	0	0	0	0	0	0	0	0	0	0	0	0	0	0	0	0	0	0	0	0	0	0	0	0	0	0	0	0	0	0	0	0	0	0	0	0	0	0	0	0	0	0	0	0
B_Candidatus_Berkelbacteria_bacterium_RIFCSPLOWO2_NA1_FULL_50_28	0	0	0	0	0	0	0	1	0	0	0	0	0	0	1	0	0	0	1	0	1	0	0	0	2	0	1	0	1	1	1	0	2	0	0	0	0	0	0	0	0	0	0	0	0	0	0	0	0
B_Candidatus_Berkelbacteria_bacterium_RIFOXYA2_FULL_43_10	0	0	0	0	0	0	0	0	0	0	0	0	0	0	0	0	0	0	0	0	0	1	0	1	0	1	0	0	0	1	0	0	0	0	0	0	0	0	0	0	0	0	0	0	0	0	0	0	0
B_Candidatus_Brennerbacteria	0	0	0	0	0	0	0	0	0	0	0	0	0	0	0	0	0	0	0	0	0	0	0	0	0	0	0	0	0	0	0	0	0	0	0	0	0	0	0	0	0	0	0	0	0	0	0	0	0
B_Candidatus_Buchananbacteria	0	0	0	0	0	0	0	1	0	0	0	0	0	0	0	1	0	0	0	0	1	1	0	0	1	1	1	1	1	0	1	2	0	0	0	0	0	0	0	0	0	0	0	0	0	0	0	0	0
B_Candidatus_Campbellbacteria	0	0	0	0	0	0	0	0	0	0	0	0	0	0	0	0	0	0	0	0	0	0	0	3	2	1	3	3	1	0	2	2	4	0	0	0	0	0	0	1	0	1	0	0	0	0	1	0	0
B_Candidatus_Chisholmbacteria	0	0	0	0	0	0	0	1	0	0	0	0	0	0	0	0	0	0	0	0	0	0	0	0	0	0	0	0	0	0	0	1	1	0	0	0	0	0	0	2	0	0	0	1	0	0	0	0	0
B_Candidatus_Collierbacteria	0	0	0	0	0	0	0	1	0	0	0	0	0	0	0	1	9	2	13	2	4	3	0	13	2	6	3	8	8	9	14	14	12	0	0	0	0	0	0	0	0	0	2	1	0	0	1	0	0
B_Candidatus_Colwellbacteria	6	0	0	0	0	0	1	2	1	0	2	1	0	2	1	0	0	1	0	0	1	0	1	0	0	0	0	0	1	0	0	0	1	2	0	2	0	1	1	3	0	0	0	0	0	0	0	1	1
B_Candidatus_Curtissbacteria	0	0	0	0	0	0	0	1	0	4	0	0	0	1	2	0	3	10	2	4	1	0	0	0	0	0	0	1	0	4	3	0	5	0	1	3	0	0	0	7	1	0	0	3	0	0	0	0	0
B_Candidatus_Daviesbacteria	0	0	0	0	0	0	0	140	14	40	33	1	19	68	42	51	50	95	88	64	52	69	0	35	119	90	92	105	89	87	339	220	204	3	33	128	7	8	36	59	1	6	70	107	0	5	38	0	1
B_Candidatus_Doudnabacteria	0	0	0	0	0	0	0	0	0	0	0	0	0	0	0	0	0	0	0	0	0	0	0	0	0	0	0	0	0	0	0	0	1	0	0	1	0	0	0	0	0	0	0	1	0	0	0	0	0
B_Candidatus_Falkowbacteria	0	0	0	0	0	0	0	0	0	0	0	0	0	0	0	0	1	1	0	0	0	0	0	0	0	1	2	2	1	3	3	1	5	0	0	1	0	0	0	0	0	0	0	1	0	0	0	0	0
B_Candidatus_Giovannonibacteria	0	0	0	1	0	0	0	0	0	0	0	0	0	0	0	0	0	0	0	0	0	0	0	1	0	0	0	0	0	0	0	0	1	0	0	0	0	0	0	0	0	0	0	1	0	0	0	0	0
B_Candidatus_Gottesmanbacteria	0	0	0	0	0	0	0	1	0	0	0	0	0	0	10	37	37	12	27	42	7	19	0	22	9	8	30	10	21	60	20	35	62	0	2	1	1	0	0	1	0	0	5	7	0	0	0	0	0
B_Candidatus_Jacksonbacteria	0	0	0	0	0	0	0	0	0	0	0	0	0	0	0	0	0	0	0	0	0	0	0	0	0	0	0	0	0	0	0	0	0	0	0	0	0	0	0	0	0	0	0	0	0	0	0	0	0
B_Candidatus_Jorgensenbacteria	52	0	1	3	6	6	2	18	7	9	5	34	15	20	12	6	3	15	6	9	12	13	88	15	12	5	11	16	13	20	15	12	22	17	7	36	0	2	6	35	0	2	6	30	4	2	5	20	23
B_Candidatus_Jorgensenbacteria_bacterium_GWA1_54_12	0	0	0	0	0	0	0	0	0	0	0	0	0	0	0	0	0	0	0	0	0	0	0	0	0	0	0	0	0	0	0	0	0	0	0	0	0	0	0	1	0	0	0	0	0	0	0	0	0
B_Candidatus_Kaiserbacteria	23	0	3	1	1	4	2	15	5	4	5	10	13	13	15	15	6	16	10	20	26	16	9	28	16	16	28	56	27	44	62	29	46	7	16	57	9	8	11	48	2	9	17	51	1	4	26	4	20
B_Candidatus_Kerfeldbacteria	3	0	0	0	0	0	0	2	0	0	0	1	0	0	0	0	0	0	2	0	1	0	0	1	2	1	2	2	2	5	1	3	8	0	0	4	0	0	0	1	0	0	2	0	0	0	0	0	4
B_Candidatus_Komeilibacteria	0	0	0	0	0	0	0	0	0	0	0	1	0	0	0	0	0	0	0	0	1	0	0	0	0	0	0	0	0	0	0	0	0	0	0	2	0	0	0	0	0	0	2	0	0	0	0	0	0
B_Candidatus_Kuenenbacteria	1	0	0	1	0	0	0	4	0	6	1	0	1	2	0	0	0	1	0	0	2	1	0	5	4	1	2	4	1	1	6	2	1	0	1	4	0	0	0	0	0	0	1	3	1	0	0	0	0
B_Candidatus_Levybacteria	76	18	16	17	110	175	50	261	33	64	145	185	232	146	106	103	143	147	107	133	137	87	121	189	112	57	96	161	78	121	215	117	174	27	109	266	21	25	132	232	1	12	146	95	9	7	27	12	67
B_Candidatus_Liptonbacteria	11	0	0	1	3	2	1	4	1	4	2	9	7	6	1	0	0	1	1	0	1	2	15	1	0	2	1	3	0	0	2	2	0	6	1	3	1	0	1	3	0	3	1	3	0	0	2	5	5
B_Candidatus_Lloydbacteria	0	0	0	0	0	0	0	0	0	0	0	0	0	1	0	0	1	0	0	0	1	1	0	4	0	1	1	4	0	0	1	1	2	0	0	0	0	2	0	0	0	0	0	0	0	0	0	0	0
B_Candidatus_Magasanikbacteria	2	0	0	0	1	0	0	4	2	0	0	1	0	7	17	11	2	16	25	18	38	30	0	15	28	41	21	76	124	69	77	96	69	0	3	25	8	7	3	1	0	4	33	29	0	5	9	0	8
B_Candidatus_Moranbacteria	0	0	0	0	0	0	0	0	0	0	0	0	0	0	0	5	13	1	0	0	0	1	0	16	0	0	1	2	2	9	3	5	2	0	0	0	0	0	0	0	0	0	0	2	0	0	0	0	0
B_Candidatus_Nealsonbacteria	0	0	0	0	0	0	0	0	0	0	0	0	0	0	0	0	0	0	0	0	0	0	0	0	0	0	0	0	0	0	0	0	0	0	0	0	0	0	0	0	0	0	0	0	0	0	0	0	0
B_Candidatus_Nomurabacteria	2	0	0	0	0	2	0	2	0	0	1	5	1	1	23	5	2	10	47	6	88	40	0	87	35	45	28	120	28	21	134	19	94	0	3	12	15	7	0	5	7	6	5	28	1	7	22	0	25
B_Candidatus_Pacebacteria	0	0	0	0	0	0	0	5	0	0	0	0	0	0	3	1	11	10	35	8	16	17	0	40	10	23	10	30	11	17	28	17	25	0	3	5	6	6	5	5	0	1	1	6	0	2	2	0	1
B_Candidatus_Peregrinibacteria	0	0	0	0	0	3	0	3	0	0	0	6	0	2	4	0	1	11	0	0	2	5	5	3	0	3	0	12	7	4	9	13	14	4	0	6	1	1	2	0	0	2	1	2	0	0	5	0	4
B_Candidatus_Peregrinibacteria_bacterium_GW2011_GWA2_47_7	0	0	0	0	0	0	0	0	0	0	0	0	0	0	0	0	0	0	0	0	0	0	0	0	0	0	0	0	0	0	0	0	0	0	0	0	0	0	0	0	0	0	0	0	0	0	0	0	0
B_Candidatus_Peribacteria	0	0	0	0	0	0	0	0	0	0	0	1	0	0	28	8	6	29	13	13	50	22	0	19	19	12	11	65	40	40	44	29	34	0	7	79	0	7	9	30	0	0	27	53	0	1	3	0	1
B_Candidatus_Portnoybacteria	2	0	0	0	1	0	0	0	1	0	0	0	1	2	0	0	0	0	1	0	0	0	2	0	0	0	0	1	0	0	0	1	1	0	0	0	0	0	0	1	0	0	1	2	0	0	0	0	1
B_Candidatus_Roizmanbacteria	0	0	0	0	0	0	0	0	0	0	0	0	0	0	1	5	3	4	7	7	5	7	0	10	1	9	5	23	9	12	13	11	10	0	1	1	17	2	1	0	0	2	5	2	0	2	9	0	0
B_Candidatus_Ryanbacteria	0	0	0	0	0	0	0	0	0	0	0	0	0	0	0	0	0	0	0	0	0	0	0	1	0	0	0	0	0	0	0	0	0	0	0	0	0	0	0	0	0	0	0	0	0	0	0	0	0
B_Candidatus_Shapirobacteria	0	0	0	0	0	0	0	0	0	0	0	0	0	0	1	1	0	0	2	2	0	0	0	3	1	1	0	0	3	12	2	0	9	0	0	0	0	0	0	0	0	0	0	0	0	0	1	0	0
B_Candidatus_Spechtbacteria	0	0	0	0	0	0	0	0	0	0	0	0	0	0	0	0	0	0	0	0	0	0	0	0	0	0	0	0	0	0	0	0	0	0	0	0	0	0	0	0	0	0	0	0	0	0	0	0	0
B_Candidatus_Staskawiczbacteria	33	0	0	0	0	1	0	228	46	9	11	113	33	46	37	11	5	41	17	22	24	12	44	16	2	8	5	26	25	22	21	36	37	38	10	79	1	1	15	19	0	0	48	81	0	0	1	0	24
B_Candidatus_Uhrbacteria	1	0	0	0	0	0	0	0	0	0	0	5	3	0	0	1	3	1	4	2	1	5	1	2	2	4	1	10	10	5	18	17	9	3	0	0	0	0	0	0	0	0	1	0	0	0	10	0	2
B_Candidatus_Vogelbacteria	0	0	0	0	0	0	0	0	0	0	0	0	0	0	0	0	0	3	1	0	3	1	0	2	0	2	2	3	0	0	1	1	2	0	0	0	0	0	0	0	0	0	0	0	0	0	0	0	0
B_Candidatus_Woesebacteria	0	0	0	0	0	0	0	4	1	1	0	0	0	0	2	2	5	1	4	9	1	5	0	0	2	3	3	3	3	0	9	12	5	0	2	2	1	0	3	1	0	0	1	5	0	0	0	0	0
B_Candidatus_Wolfebacteria	1	0	0	0	0	0	0	0	0	0	0	0	0	0	1	0	0	0	0	0	0	0	1	0	1	0	0	1	1	2	1	2	0	0	0	0	0	0	0	1	0	0	0	0	0	0	0	0	0
B_Candidatus_Woykebacteria	0	0	0	0	0	0	0	1	0	2	0	0	0	0	0	1	2	1	4	3	4	2	0	4	3	1	0	11	5	0	6	10	3	0	4	2	0	0	0	0	0	0	3	0	0	0	0	0	0
B_Candidatus_Yanofskybacteria	2	0	0	0	0	0	0	0	0	0	0	2	0	0	1	1	0	6	1	5	1	3	1	7	7	8	2	3	11	7	7	4	3	1	4	1	0	0	2	2	0	0	2	8	0	0	0	0	1
B_Candidatus_Yonathbacteria	0	0	0	0	0	0	0	0	0	0	0	0	0	0	0	0	0	0	0	0	0	0	0	1	0	1	0	3	0	0	1	1	0	0	0	0	0	0	0	0	0	0	0	1	0	0	0	0	0
B_Candidatus_Zambryskibacteria	0	0	0	0	0	0	0	0	0	0	0	0	0	0	0	0	0	1	0	2	16	11	0	56	6	3	3	25	5	5	6	3	8	0	0	0	1	2	0	1	0	0	0	3	0	1	1	0	0
B_Carboxydothermales	0	0	0	0	0	0	0	0	0	0	0	0	0	0	0	0	0	0	0	0	0	0	0	0	0	0	0	0	0	0	0	0	0	0	0	0	0	0	0	0	0	0	0	0	0	0	0	0	0
B_Cardiobacteriales	3	1	0	0	3	1	2	1	6	1	3	0	1	3	1	1	1	0	1	0	1	0	0	0	1	0	0	1	1	0	1	0	0	0	2	0	2	1	4	3	0	0	0	1	0	0	2	1	1
B_Catenulisporales	191	668	937	1391	2599	2006	1074	305	53	474	134	140	338	218	807	506	317	651	461	216	431	227	203	560	412	317	498	342	87	118	263	126	226	119	300	213	13	24	181	244	34	41	127	105	550	19	94	418	265
B_Caulobacterales	274	78	230	826	326	346	310	202	158	283	92	197	437	252	451	332	316	309	287	294	1154	771	338	1108	867	836	871	1087	636	623	667	554	760	294	1013	820	1486	1224	1189	922	1581	1141	919	705	338	1548	1034	389	563
B_CCD24	4	3	0	3	2	4	0	3	4	13	2	5	2	5	31	32	26	18	94	19	272	191	2	82	159	225	144	137	198	88	128	136	61	2	54	9	11	3	36	9	3	3	241	240	3	7	18	2	1
B_CCM11a	0	0	0	0	0	0	0	0	0	0	0	0	0	1	0	1	0	0	1	0	0	1	0	0	0	0	0	0	0	0	0	0	2	0	0	0	0	0	1	0	0	0	1	1	0	0	3	0	0
B_CCM19a	0	0	0	0	0	0	0	2	0	2	0	2	0	1	0	1	0	1	2	0	3	3	1	1	1	3	4	0	2	0	4	4	0	1	2	1	1	0	2	1	1	0	0	2	0	0	1	0	0
B_CG1-02-40-25	0	0	0	0	0	0	0	0	0	0	0	0	0	0	0	0	0	0	0	0	0	0	0	0	0	0	0	0	0	0	0	0	0	0	0	0	0	0	0	0	0	0	0	0	0	0	0	0	0
B_CG1-02-42-13	0	0	0	0	0	0	0	0	0	0	0	0	0	0	0	0	0	0	0	0	0	0	0	0	0	0	0	0	0	0	0	0	0	0	0	0	0	0	0	0	0	0	0	0	0	0	0	0	0
B_CG2-30-50-142	0	0	0	0	0	0	0	0	0	0	0	0	0	0	0	0	0	0	0	0	0	0	0	0	0	0	0	0	0	0	0	0	1	0	0	0	0	0	0	0	0	0	0	0	0	0	0	0	0
B_CH2b56	0	0	0	0	0	0	0	0	0	0	0	0	0	0	1	0	0	0	0	0	1	0	0	0	0	0	0	0	0	0	0	0	0	0	0	0	0	1	0	0	0	0	0	0	0	0	0	0	0
B_CHAB-XI-27	9	0	0	1	3	2	1	2	4	0	6	0	6	6	16	4	2	16	4	10	10	4	4	3	30	14	21	18	7	5	33	9	27	5	9	14	0	5	4	21	1	2	15	14	5	0	6	6	5
B_Chitinivibrionales	0	0	0	0	0	0	0	0	0	0	0	0	0	0	0	0	0	0	0	0	0	0	0	0	0	0	0	0	0	0	0	0	0	0	0	0	0	0	0	0	0	0	0	0	0	0	0	0	0
B_Chitinivibrionia_Incertae_Sedis	0	0	0	0	0	0	0	0	0	0	0	0	0	0	0	0	0	0	1	0	0	0	0	0	0	0	0	0	0	0	0	0	0	0	0	0	0	0	0	0	0	0	0	0	0	0	0	0	0
B_Chitinophagales	895	106	151	552	449	305	365	439	184	426	132	459	314	285	794	841	587	1011	1289	950	2385	2103	475	2229	2060	2111	1785	3056	2458	1780	3083	2203	2176	529	1363	961	5508	6143	1305	1002	5024	4608	1067	1215	854	5944	2443	1209	1100
B_Chlamydiales	1055	297	332	556	760	1196	299	1971	360	695	572	876	1681	1055	211	108	75	223	143	149	300	166	656	325	222	138	204	451	256	413	348	178	373	732	273	473	74	180	301	516	123	372	202	200	174	96	301	216	925
B_Chloracidobacteriales	0	0	0	0	0	0	0	0	0	0	0	0	0	0	0	0	0	0	0	0	0	0	0	0	0	0	0	0	0	0	0	0	0	0	0	0	0	0	0	0	0	0	0	0	0	0	0	0	0
B_Chlorobiales	0	0	0	0	0	0	0	0	0	0	0	0	0	0	0	0	0	1	0	1	0	0	0	0	0	0	0	0	1	0	1	0	0	0	1	0	2	1	0	0	0	0	0	0	0	1	1	0	0
B_Chloroflexales	1	0	0	0	0	1	0	0	0	1	0	1	0	1	18	135	146	15	217	190	45	95	0	51	50	230	102	22	64	29	36	85	42	0	6	6	64	225	3	6	19	312	5	6	0	48	187	0	8
B_Chloroflexi_bacterium_JEA33	0	0	0	0	0	0	0	0	0	0	0	0	0	0	0	0	1	0	0	0	0	0	0	0	0	0	0	0	0	0	0	1	0	0	0	0	0	0	0	0	0	0	0	0	0	0	0	0	0
B_Chloroflexi_bacterium_OLB14	0	0	0	0	0	0	0	0	0	0	0	0	0	0	3	3	2	2	5	5	6	5	0	9	6	4	3	5	4	6	10	7	5	0	0	3	0	0	1	0	0	0	0	5	0	0	4	0	0
B_Christensenellales	1	0	0	1	0	0	0	1	0	0	1	3	0	2	1	1	1	4	0	1	1	0	0	4	1	1	3	5	2	6	2	1	7	0	22	0	1	4	1	0	2	1	2	0	0	0	2	2	3
B_Chromatiales	5	3	3	2	8	6	2	9	1	4	3	2	6	11	5	9	3	7	15	6	18	11	6	14	13	17	10	8	13	13	6	10	8	10	1	5	4	5	5	2	6	6	3	12	1	5	9	4	8
B_Chrysiogenales	0	0	0	0	0	0	0	0	0	0	0	0	0	0	0	0	0	0	0	0	0	0	0	0	0	0	0	0	0	0	0	0	0	0	0	0	0	0	0	0	0	0	0	0	0	0	0	0	0
B_Chthoniobacterales	1082	724	582	2052	2415	1232	836	1118	1291	2039	1351	847	1761	1870	1581	1905	2138	3103	3072	2831	2254	2560	1031	2392	1693	1415	2025	2160	2147	1777	1705	2146	2202	716	6107	3466	3674	4762	6478	3404	2425	4681	7477	6671	1352	2961	4378	1053	1564
B_Chthonomonadales	1335	263	372	715	736	452	314	471	290	983	154	1128	476	674	819	1274	987	672	1259	963	1130	875	1690	685	725	634	845	561	719	863	642	752	585	2869	653	1099	2461	3400	917	1233	1419	4245	864	735	816	2047	3907	1702	1453
B_Cloacimonadales	0	0	0	0	0	0	0	0	0	0	0	0	0	0	3	0	0	0	0	0	0	0	0	0	0	0	0	0	0	0	0	0	0	0	0	0	0	0	0	0	0	0	0	0	0	0	0	0	0
B_Clostridia_UCG-014	0	0	0	0	0	0	0	1	0	1	2	0	2	1	0	0	1	0	1	0	0	0	1	0	0	0	0	0	0	0	0	0	0	0	0	0	0	1	2	1	0	0	0	0	1	0	0	0	1
B_Clostridia_vadinBB60_group	0	1	0	0	0	0	0	1	2	0	0	0	1	1	0	0	0	0	0	0	0	1	1	0	0	1	1	0	0	1	1	1	0	0	3	1	3	1	1	0	0	1	0	0	0	3	0	0	0
B_Clostridiaceae_bacterium_BRH_c20a	0	0	0	0	0	0	0	0	0	0	0	0	0	0	0	0	0	0	0	0	0	0	0	0	0	0	0	0	0	0	0	0	0	0	0	0	0	0	0	0	0	0	0	0	0	0	0	0	0
B_Clostridiales	8	5	5	0	1	2	3	3	2	5	1	5	1	3	11	28	27	25	7	37	37	39	3	110	13	11	7	13	13	25	19	11	12	4	13	12	8	20	9	8	12	12	23	41	4	12	11	2	16
B_Clostridiales_bacterium_PH28_bin88	1	0	0	0	1	1	0	0	0	1	0	0	0	0	0	0	0	0	0	0	0	0	0	0	0	1	1	0	1	0	2	0	1	0	0	0	0	0	0	1	0	0	0	0	0	0	0	0	2
B_Competibacterales	2	2	1	2	3	5	3	7	1	2	1	5	3	1	1	3	1	1	0	1	2	1	2	1	3	0	2	1	0	2	1	2	0	1	3	0	2	3	5	1	1	2	3	2	3	2	1	3	1
B_Coprothermobacterales	0	0	0	0	0	0	0	0	0	0	0	0	0	0	0	0	0	0	0	0	0	0	0	0	0	0	0	0	0	0	0	0	0	0	0	0	0	0	0	0	0	0	0	0	0	0	0	0	0
B_Coriobacteriales	1	1	0	2	0	0	0	2	1	1	0	1	1	2	0	2	1	0	1	0	0	0	5	1	1	1	0	2	2	0	0	2	1	1	1	1	1	3	0	2	1	2	0	0	0	1	2	3	1
B_Corynebacteriales	313	1335	1244	4272	3071	2275	1906	987	401	1272	2087	164	3622	1665	550	737	670	750	646	462	487	552	731	840	451	481	727	472	388	350	441	562	632	238	1185	1522	1234	997	909	1568	815	1555	740	1555	670	1102	733	415	256
B_Coxiellales	117	48	94	129	161	97	65	221	67	98	123	157	295	174	41	17	20	42	24	33	66	49	94	59	36	33	40	69	46	48	51	16	50	112	25	64	18	22	57	73	20	45	19	43	27	19	32	35	77
B_Cyanobacteria/Melainabacteria_group_bacterium_S15B-MN24_CBMW_12	1	0	0	0	0	0	0	1	1	4	0	0	0	0	0	0	1	0	0	0	0	0	0	0	0	0	0	1	0	0	0	1	0	0	0	0	2	1	0	0	1	0	0	0	0	0	1	0	0
B_Cyanobacteriales	19	3	7	27	33	11	11	58	15	58	15	19	29	36	15	18	7	23	11	11	29	17	24	17	9	8	7	36	36	29	26	36	23	18	30	33	53	30	38	34	44	140	25	25	12	41	72	12	21
B_Cytophagales	86	5	13	74	29	47	16	74	30	175	13	123	26	62	75	153	116	96	262	141	302	362	36	274	184	628	228	682	539	493	293	448	352	55	84	92	739	531	86	78	890	609	96	305	44	964	567	52	125
B_D90	0	0	0	0	0	0	0	0	0	0	0	0	0	0	0	0	0	0	0	1	0	0	0	0	0	0	0	0	0	0	0	0	0	0	0	0	0	0	0	0	0	0	0	0	0	0	0	0	0
B_Dadabacteriales	0	0	0	0	0	0	0	0	0	0	0	0	0	0	0	0	0	0	0	0	1	0	0	0	0	0	0	0	0	0	0	0	0	0	0	0	0	0	0	1	1	1	1	0	0	0	0	0	0
B_Deferribacterales	2	0	3	0	1	1	0	3	2	1	0	2	1	1	3	2	4	4	0	0	7	12	3	5	7	6	3	12	10	7	4	8	6	1	7	10	8	8	12	13	1	10	1	3	0	4	14	3	0
B_Defferrisomatales	1	0	1	0	0	0	0	0	0	0	0	1	0	0	0	0	0	0	0	0	0	2	0	0	0	0	0	1	1	0	0	0	1	0	0	1	0	0	1	0	10	0	1	0	0	8	1	1	0
B_Defluviicoccales	70	5	8	12	10	13	16	31	33	52	21	33	40	31	20	45	24	28	13	28	26	27	36	17	14	10	18	17	21	20	22	13	21	36	22	12	27	13	18	19	14	17	19	16	38	20	9	14	31
B_Dehalococcoidales	0	0	0	0	0	0	0	2	0	0	0	0	0	0	0	0	0	0	0	0	0	1	0	0	0	0	0	0	0	0	0	0	0	0	0	0	1	0	0	0	0	0	0	0	0	0	0	0	0
B_Deinococcales	2	0	0	0	2	1	0	1	2	0	0	2	0	0	0	0	0	2	0	0	1	2	0	0	0	0	1	1	0	2	0	0	0	0	2	0	2	4	0	2	5	1	2	0	1	4	3	0	1
B_delta_proteobacterium_WX81	0	0	0	0	0	0	0	0	0	0	0	0	0	0	0	0	2	4	7	0	5	4	0	1	2	6	1	3	4	0	2	4	1	0	1	1	0	0	1	0	0	0	4	3	0	0	0	0	0
B_Deltaproteobacteria_bacterium_GWA2_45_12	0	0	0	0	0	0	0	0	0	0	0	1	0	0	0	0	0	0	0	0	0	0	1	0	0	0	0	0	0	0	0	0	0	0	0	0	0	0	0	0	0	0	0	0	0	0	0	0	0
B_Deltaproteobacteria_bacterium_RIFCSPLOWO2_12_FULL_44_12	0	0	0	0	0	0	0	0	0	0	0	0	0	0	0	0	0	0	0	0	0	0	0	0	0	0	0	0	0	0	0	0	0	0	0	0	0	0	0	0	0	0	0	0	0	0	0	0	0
B_Deltaproteobacteria_bacterium_RIFCSPLOWO2_12_FULL_50_11	0	0	0	0	0	0	0	0	0	1	0	3	1	0	0	0	0	0	0	0	0	0	0	0	0	0	0	0	0	0	0	0	0	1	0	0	0	0	0	0	0	0	0	0	0	1	0	1	0
B_Deltaproteobacteria_bacterium_RIFCSPLOWO2_NA1_FULL_42_9	0	0	0	0	1	0	0	0	0	0	0	1	0	0	0	0	0	0	0	0	0	0	0	0	0	0	0	0	0	0	0	0	0	0	0	0	0	1	0	0	0	0	0	0	0	0	0	0	0
B_Deltaproteobacteria_bacterium_RIFCSPLOWO2_NA2_56_12	0	0	0	0	0	0	0	0	0	0	0	0	0	0	0	0	0	1	0	0	0	0	0	0	0	0	0	0	0	0	0	0	0	0	0	1	0	0	0	0	0	0	0	0	0	0	0	0	0
B_Deltaproteobacteria_bacterium_RIFCSPLOWO2_NA2_FULL_40_36	0	0	0	0	0	1	0	0	0	0	0	0	0	0	0	0	0	0	0	0	0	0	0	0	0	0	0	0	0	0	0	0	0	0	0	0	0	0	0	0	0	0	0	0	0	0	0	0	0
B_Deltaproteobacteria_bacterium_RIFOXYA2_FULL_55_11	0	0	0	0	0	0	0	0	0	1	0	0	0	0	0	1	0	0	0	0	0	1	1	0	0	0	0	0	0	0	0	0	0	0	0	0	0	0	0	0	0	0	1	0	0	0	0	0	1
B_Desulfarculaceae_bacterium_JdFR-97	0	0	0	0	0	0	0	0	0	0	0	0	0	0	0	0	0	0	0	0	0	0	0	0	0	0	0	0	0	0	0	0	0	0	0	0	0	1	0	0	0	0	0	0	0	0	1	1	0
B_Desulfarculales	0	0	0	0	0	0	0	0	0	0	0	0	0	0	0	0	0	0	0	1	0	0	0	1	0	0	0	0	2	2	0	0	0	0	0	0	0	0	0	0	0	0	0	0	0	0	0	0	0
B_Desulfatiglandales	1	1	0	1	0	2	0	1	1	3	0	1	2	0	0	0	0	2	0	0	1	0	2	1	0	2	4	1	1	1	0	0	0	0	2	1	1	2	4	1	2	2	2	2	1	4	1	0	1
B_Desulfitibacterales	2	0	0	0	0	0	0	1	0	0	0	0	0	1	0	0	0	0	0	0	0	0	0	1	0	0	0	0	1	0	0	0	0	0	0	0	0	0	0	0	0	0	2	0	0	0	0	0	0
B_Desulfitobacteriales	1	1	0	5	2	0	0	5	0	2	1	3	2	2	3	33	38	2	1	2	1	9	2	473	3	0	0	1	5	9	2	1	0	2	1	1	0	0	3	3	0	1	2	0	3	0	2	10	0
B_Desulfobaccales	2	0	0	0	0	2	0	1	0	0	1	2	1	7	34	28	22	17	8	5	3	4	0	4	7	3	0	2	3	2	2	7	0	1	3	5	0	0	1	1	0	0	3	0	1	0	0	0	4
B_Desulfobacterales	7	2	1	1	0	1	1	5	1	11	3	10	3	7	5	4	5	0	3	2	2	2	6	3	1	0	4	5	0	7	2	0	2	2	4	3	5	4	4	3	9	3	2	7	2	9	6	6	7
B_Desulfobulbales	10	1	1	2	2	3	1	7	8	5	2	8	2	5	7	7	12	1	3	4	7	12	9	19	7	11	6	14	15	24	10	15	15	7	4	3	4	4	6	1	4	2	10	15	2	5	6	4	9
B_Desulfofervidales	0	0	0	0	0	0	0	1	0	0	1	0	0	0	0	0	0	0	0	0	0	0	0	0	0	0	0	0	0	0	0	0	0	0	0	0	0	0	0	0	0	0	0	0	0	0	0	0	0
B_Desulfomonilales	0	0	0	0	0	0	0	1	0	0	0	2	1	1	1	0	0	0	0	0	1	0	1	1	0	1	1	0	0	1	0	0	0	0	0	0	1	1	0	0	1	0	0	0	0	5	0	0	0
B_Desulfotomaculales	2	0	1	0	0	1	0	5	0	4	1	4	3	3	1	16	10	2	2	4	0	4	3	24	0	0	1	2	1	5	1	2	1	2	4	0	0	2	1	2	0	1	0	4	3	1	0	3	2
B_Desulfovibrionales	4	2	3	1	1	1	3	3	3	2	1	1	2	3	2	2	5	2	3	1	6	5	4	4	9	2	4	5	6	6	3	1	3	4	7	3	3	5	8	1	1	6	5	8	1	1	8	4	6
B_Desulfurellales	0	0	0	1	0	0	0	0	0	0	0	0	0	0	0	0	0	1	0	0	0	0	0	0	0	0	0	0	0	0	1	0	0	0	0	0	0	0	0	0	0	0	0	0	1	0	1	0	0
B_Desulfuribacillales	0	0	0	0	0	0	0	0	0	0	0	0	0	0	0	0	0	0	0	0	0	0	0	0	0	0	0	0	0	0	0	1	1	0	0	0	0	0	0	0	0	0	0	0	0	0	1	0	0
B_Desulfuromonadales	7	2	0	1	1	2	0	2	2	19	3	17	6	7	11	7	6	6	14	7	8	8	10	24	8	13	6	12	18	20	9	6	9	5	9	4	2	4	4	8	4	3	11	3	6	7	6	7	4
B_Dethiobacterales	1	0	1	0	0	2	0	1	1	3	2	0	1	7	0	1	0	3	1	4	0	0	1	1	0	0	0	1	0	1	2	0	0	1	0	2	2	0	2	2	1	0	2	2	0	0	1	1	1
B_DG-20	0	0	0	1	0	0	0	0	0	0	0	0	0	0	0	1	0	0	0	0	0	0	0	1	0	0	1	0	0	0	0	0	0	0	0	0	1	0	0	0	0	0	1	2	0	0	0	0	0
B_Dictyoglomales	0	0	0	0	0	0	0	0	0	0	0	0	0	0	0	0	0	0	0	0	0	0	2	0	0	0	0	0	0	0	0	0	0	0	0	0	0	0	0	0	0	0	0	0	0	0	0	0	0
B_Diplorickettsiales	349	76	91	311	166	221	154	339	148	358	189	214	431	463	296	271	217	299	246	167	443	364	263	288	323	199	226	494	402	518	350	369	231	393	245	387	62	123	236	447	84	127	239	288	123	106	155	310	340
B_Dissulfuribacterales	3	0	0	0	1	1	1	6	0	5	1	9	1	2	2	2	6	1	9	2	2	2	21	4	2	4	2	1	5	1	4	2	2	5	3	0	2	3	8	7	0	7	3	4	2	1	3	7	11
B_Dongiales	8	1	5	18	5	9	6	22	10	19	14	8	14	20	23	80	81	38	74	44	152	218	15	143	237	280	166	102	111	84	101	93	100	11	39	63	95	204	53	47	58	117	44	41	17	75	181	7	32
B_DS-100	1	0	0	0	0	1	0	1	1	0	0	0	0	0	4	0	1	3	16	11	7	2	0	2	3	10	8	8	3	2	16	8	6	0	1	5	15	13	3	0	0	12	2	4	1	7	7	1	1
B_DscP2	0	0	0	0	0	0	0	0	0	0	0	0	0	0	0	0	0	0	0	0	0	0	0	0	0	0	0	0	0	0	0	0	0	0	0	0	0	0	0	0	0	1	0	0	0	0	0	0	0
B_Dstr-E11	0	0	0	1	0	0	0	0	0	0	0	0	0	0	0	0	0	0	0	0	0	0	0	0	0	0	0	0	0	0	0	0	0	0	0	0	0	0	0	0	0	0	0	0	0	0	0	0	0
B_DTU014	1	0	1	1	0	3	0	2	1	1	0	0	1	1	0	0	0	0	1	0	0	1	2	1	3	1	1	1	0	0	0	2	0	0	1	0	5	5	0	2	4	6	0	0	0	3	3	0	3
B_EC3	90	8	2	2	4	1	4	1	3	3	1	13	3	8	3	1	1	2	4	2	5	2	117	2	0	2	4	3	3	1	4	11	4	19	1	3	2	0	3	6	3	1	2	6	1	1	1	2	20
B_Ectothiorhodospirales	17	6	1	7	5	8	2	10	2	9	6	11	15	7	6	2	3	3	7	5	7	14	15	7	6	8	3	5	7	7	11	8	3	13	4	3	2	6	7	6	4	6	1	4	6	2	12	16	8
B_Elev-1554	61	4	12	7	53	69	30	126	32	120	36	123	36	126	359	618	569	277	321	375	120	138	73	191	157	85	190	92	49	85	108	78	144	106	132	114	14	24	61	94	7	91	99	95	42	1	54	13	143
B_Elev-16S-1166	0	0	0	0	0	0	0	4	1	0	1	4	0	7	8	13	31	9	23	6	11	31	1	11	7	27	7	16	23	12	11	16	8	0	14	23	1	3	2	7	1	4	15	13	1	3	22	1	2
B_Elev-16S-573	2	0	1	9	2	0	2	15	2	20	10	0	4	15	13	14	29	18	47	25	27	24	2	30	20	24	29	20	30	35	25	29	25	3	38	66	12	14	44	36	10	17	41	17	0	4	12	1	4
B_Elev-16S-976	12	7	3	13	17	15	11	8	3	4	5	13	9	9	3	5	10	3	9	2	7	6	20	4	2	3	4	2	6	2	7	5	4	17	11	11	1	3	21	17	1	6	6	4	12	2	1	7	11
B_Elsterales	4267	541	927	2773	839	1575	1375	4239	2793	6491	3920	2622	4668	6714	6487	8817	10470	8141	4491	7626	4353	2824	5545	4637	4295	2282	3944	3298	2637	3549	4269	2238	5293	8327	4371	2920	254	405	4045	2981	394	542	4371	2311	3800	278	620	3444	2568
B_Elusimicrobia_bacterium_RIFCSPHIGHO2_NA2_FULL_39_36	0	0	0	0	0	0	0	0	0	0	0	0	0	0	0	1	1	0	0	0	0	0	0	0	0	0	0	0	0	0	0	1	0	0	0	0	0	0	0	0	0	0	1	0	0	0	0	0	0
B_Elusimicrobia_bacterium_RIFCSPLOWO2_NA1_FULL_59_12	0	0	0	1	0	0	0	2	0	1	1	0	0	1	1	2	0	1	1	2	6	3	0	6	0	2	2	2	7	1	2	3	3	0	4	0	0	0	0	1	0	0	1	1	0	0	1	0	0
B_Elusimicrobiales	0	0	0	0	0	0	0	0	0	0	1	0	2	1	1	0	0	0	0	0	1	0	0	0	0	0	0	0	1	0	0	0	0	0	0	1	0	0	0	0	0	0	0	1	0	0	1	0	0
B_Emcibacterales	0	0	0	0	0	0	0	0	0	0	0	0	0	0	0	0	0	0	0	0	0	0	0	0	0	0	0	0	0	0	0	0	0	0	0	0	0	0	0	0	0	0	0	0	0	0	0	0	0
B_Endomicrobiales	2434	852	1028	2437	2618	2724	1366	3526	1201	2986	1552	2530	2445	3418	2147	1970	1718	2696	1479	1888	2176	2282	2214	2441	1900	1890	1867	2751	2174	2059	2110	2214	2500	1767	1824	1935	1626	1668	1805	2184	1669	2025	1904	1305	2809	1694	1541	2553	1928
B_Enterobacterales	2447	99717	90098	3822	2613	2266	60480	7456	84626	3744	71920	2449	2765	5683	3200	3264	2762	2994	2420	2146	4563	4250	2472	3505	4135	4188	4264	4332	3996	4021	3965	3578	4855	2172	8213	6513	9341	16024	13352	5738	13694	12140	8866	5442	2897	11293	11586	2211	2823
B_Entomoplasmatales	12	6	0	6	22	9	4	1	0	1	0	2	1	1	6	3	4	20	1	5	7	2	2	158	7	0	10	14	4	10	45	2	9	1	1	2	6	8	3	12	10	56	3	140	3	23	9	21	6
B_Entotheonellales	0	0	1	0	0	2	0	1	0	3	0	0	0	0	35	134	73	14	561	45	30	30	0	1	1	244	1	21	40	5	3	68	5	0	34	0	0	0	2	0	0	1	103	122	0	0	1	0	0
B_EPR3968-O8a-Bc78	0	0	0	0	0	0	0	2	0	2	2	1	0	5	0	0	0	1	1	1	2	3	0	1	1	2	0	0	0	2	2	0	0	1	1	0	0	0	0	0	0	0	0	0	0	0	1	0	0
B_ER-E4-17	0	0	0	0	0	0	0	0	0	0	0	0	0	0	0	0	0	0	0	0	0	0	0	1	0	0	0	0	0	0	0	0	0	0	0	0	0	0	0	0	0	0	0	0	0	0	0	0	0
B_Erysipelotrichales	0	0	0	0	0	1	0	0	0	0	0	1	1	1	23	2	0	12	1	3	3	11	1	7	0	4	2	21	9	12	7	17	36	0	3	1	3	44	0	0	1	10	1	4	1	1	3	0	1
B_eub62A3	0	0	0	0	0	0	0	1	0	0	0	0	0	0	0	0	0	0	0	2	0	0	0	0	0	0	0	0	1	1	0	1	0	0	0	0	4	1	0	0	6	0	0	0	0	5	0	0	0
B_Eubacteriales	6	0	0	0	0	0	1	4	1	6	0	3	4	8	4	2	0	1	0	1	3	1	7	0	2	0	0	1	1	0	1	0	0	1	2	2	2	0	2	0	0	1	0	3	0	1	1	6	4
B_Eurycoccales	0	0	0	0	0	0	0	1	3	0	0	1	2	2	0	1	0	0	0	0	1	1	0	1	0	0	0	0	0	0	0	0	0	0	0	0	0	0	0	1	0	0	0	0	0	0	0	0	0
B_Euzebyales	4	3	3	4	4	2	3	0	1	3	3	5	2	5	7	17	19	8	7	10	2	6	2	6	2	7	1	6	6	5	5	0	4	4	3	6	0	1	5	2	0	0	5	2	2	0	3	0	0
B_EV818SWSAP88	4	6	0	3	6	7	1	6	2	4	3	4	4	6	0	0	1	1	0	1	1	4	3	5	4	3	2	4	1	1	4	4	3	2	2	2	2	4	4	1	0	0	2	1	0	0	0	1	0
B_Exiguobacterales	0	0	1	0	0	0	0	0	0	0	0	0	2	0	0	4	1	1	1	2	1	1	0	0	1	0	2	3	0	1	0	0	0	0	1	0	2	2	0	1	0	0	1	0	1	3	2	0	0
B_F9P41300-M23	0	0	0	0	1	0	0	1	0	0	0	0	1	0	0	0	0	0	0	0	0	0	1	1	0	0	0	1	0	0	0	0	0	2	0	0	1	0	0	1	0	1	0	0	1	4	0	0	0
B_FCPU453	10	2	6	4	4	1	0	40	11	13	11	33	40	7	7	4	7	11	11	10	8	3	70	5	4	2	1	12	21	23	17	10	7	34	10	35	0	0	0	9	0	0	22	28	1	0	3	2	7
B_Fermentibacterales	0	0	0	0	0	0	0	0	0	0	0	0	0	0	0	0	0	0	0	0	0	0	0	0	0	0	0	0	0	0	0	0	0	0	0	0	0	0	0	0	0	0	0	0	0	0	0	0	0
B_Ferrovibrionales	5	1	0	1	4	2	2	2	0	4	0	6	3	0	1	2	3	3	3	1	2	6	5	0	1	3	2	5	0	4	2	4	1	1	7	2	4	7	4	3	3	5	0	2	1	6	1	3	2
B_FFCH16263	0	0	0	0	0	0	0	0	0	0	0	0	0	0	2	5	3	1	0	0	0	2	0	0	1	0	0	0	3	0	3	6	0	0	0	0	1	1	0	0	0	9	0	0	0	0	0	1	0
B_FFCH16767	0	0	0	0	0	0	0	0	0	0	0	1	0	0	2	6	4	1	6	5	7	13	0	3	1	4	2	21	17	1	3	17	5	0	0	2	6	22	0	0	0	0	2	8	1	3	3	0	0
B_FGL7S	0	0	0	0	0	0	0	0	0	0	0	0	0	0	0	0	0	0	0	0	0	0	0	0	0	0	0	0	1	0	0	0	0	0	0	0	0	0	0	0	0	1	0	0	0	0	0	0	0
B_Fibrobacterales	3	0	0	0	0	1	1	1	0	0	0	0	6	3	1	11	1	0	5	3	8	24	1	15	20	31	14	37	37	17	14	25	21	0	1	3	2	5	3	0	2	6	5	8	2	5	14	0	7
B_Fimbriimonadales	438	111	335	588	564	529	698	330	151	457	136	566	429	430	408	878	691	336	316	340	1011	1180	672	983	797	692	753	569	925	1031	870	736	657	780	498	775	603	732	545	699	269	986	650	249	314	421	1007	456	760
B_Firmicutes_bacterium_RBG_13_65_8	0	0	0	0	0	0	0	0	0	0	0	0	0	0	1	0	0	0	0	3	0	0	0	0	0	0	0	0	0	0	0	0	0	0	0	0	0	0	0	0	0	0	0	0	0	0	0	0	0
B_Flavobacteriales	988	585	662	1393	1356	1138	716	1971	676	1286	952	849	1149	1711	901	1043	917	1405	1094	1186	1796	1885	794	1976	1239	1342	1476	3172	2181	2117	2531	2279	2387	787	1740	1303	4181	1772	1263	1121	2514	1629	1658	1757	954	2947	2051	1081	953
B_Francisellales	5	6	1	14	14	3	6	3	2	2	2	1	9	4	1	2	0	1	0	3	4	4	1	10	1	11	3	3	3	6	1	1	1	4	9	6	23	9	7	5	29	2	5	4	2	9	1	5	4
B_Frankiales	26003	14171	16690	31385	45486	57904	25778	6167	4088	7324	7487	18085	10720	8712	18789	17719	16640	16377	8616	22391	5423	7164	20759	7690	6397	4698	9467	6780	4803	5022	6913	5167	13070	14382	7096	5186	6750	3884	8181	9029	2187	8084	4940	3982	34797	3485	6422	25718	14006
B_FS117-23B-02	0	0	0	0	0	0	0	0	0	0	0	0	0	0	0	0	0	1	0	0	0	0	0	0	0	0	0	0	0	0	0	1	0	0	0	0	0	0	0	0	0	0	0	0	0	0	0	0	0
B_FS118-23B-02	0	0	0	0	0	0	0	0	0	0	0	1	0	0	0	0	0	0	0	0	0	0	0	0	0	0	0	0	0	0	0	0	0	0	1	0	0	0	0	1	0	0	0	0	0	0	0	0	0
B_Fusobacteriales	2	0	0	0	0	0	0	1	1	0	0	0	0	0	1	2	1	2	0	0	0	1	0	0	2	5	1	0	0	0	4	2	2	0	7	0	11	7	2	1	30	6	1	2	4	40	4	0	1
B_FW22	0	0	0	0	0	0	0	0	0	0	0	1	0	0	0	0	0	0	0	0	0	0	0	0	0	0	0	0	0	0	0	0	0	0	0	0	0	0	0	0	0	0	0	0	0	1	0	0	0
B_Ga0077536	0	0	0	0	0	1	1	1	1	3	0	0	0	2	0	1	0	1	7	0	8	18	0	11	13	31	5	16	33	34	11	38	15	2	1	0	5	1	0	2	2	1	0	1	0	1	15	0	0
B_Gaiellales	240	56	63	182	159	182	195	105	148	397	146	286	372	421	1943	2664	4075	2383	3166	3543	1907	2504	256	2512	2754	2577	2553	1957	2083	1801	2773	2499	2739	545	2538	1885	762	418	1722	1321	199	441	2987	3122	110	291	889	164	471
B_Gammaproteobacteria_Incertae_Sedis	1579	327	303	1440	879	650	763	1524	803	1959	730	1214	1145	1556	6644	4400	3447	4091	4469	2323	4132	4077	1092	4306	7917	5500	4922	1903	1984	1930	2494	2374	1494	975	1946	1317	566	836	2123	2563	549	868	1663	1260	1862	537	818	1472	2014
B_Gastranaerophilales	0	0	0	0	0	0	0	6	3	2	1	1	1	7	0	0	0	1	1	0	0	0	0	2	0	0	0	0	1	1	0	0	0	0	0	0	1	1	0	0	0	0	1	3	0	1	0	0	0
B_GB102	11	1	0	5	9	4	9	5	26	5	15	1	19	11	0	0	0	0	0	0	1	1	4	0	0	0	0	0	0	0	1	1	0	1	0	0	0	1	0	0	0	1	0	0	0	0	0	5	2
B_Gelria	0	0	0	0	0	0	0	0	0	0	0	0	0	0	0	1	0	0	0	0	0	0	0	0	0	0	0	0	0	0	0	0	0	0	0	0	0	0	0	0	0	0	0	0	0	0	0	0	0
B_Gemmatales	2822	2540	1955	6331	3479	3003	2221	5868	3410	7567	4036	3657	7321	9400	2499	4090	4041	7052	7019	5683	2374	2128	5062	2385	2536	2609	2124	2581	2410	1917	2815	2804	3112	4839	6646	7652	1234	1265	6416	6767	652	1603	6517	7150	1665	917	3424	1917	2166
B_Gemmatimonadales	157	20	20	121	17	45	47	241	134	298	67	187	193	328	1221	1007	1387	1012	2411	1458	1651	2259	218	1690	3062	2119	1436	1549	2729	2304	2430	3074	1566	327	1625	1497	1124	2104	1107	1161	413	1490	2817	2582	112	779	2356	76	509
B_Geobacterales	3	0	0	0	0	1	1	29	20	30	1	8	0	1	132	504	717	5	71	78	14	147	6	722	11	23	5	43	92	200	10	24	11	15	6	11	15	20	2	4	8	30	4	9	89	21	19	13	68
B_GIF3	0	0	0	0	0	0	0	0	0	0	0	1	0	0	0	1	0	0	0	0	0	1	0	0	0	2	0	0	0	1	2	0	0	0	1	0	1	0	0	0	0	0	2	0	0	0	0	0	0
B_GIF9	0	0	0	0	0	0	0	0	0	0	0	0	0	1	1	0	0	0	0	0	0	0	0	1	0	0	0	0	0	0	0	0	0	0	1	0	0	0	0	0	0	1	1	1	0	0	0	0	0
B_Gloeobacterales	0	0	0	0	0	0	0	0	0	0	0	0	0	0	0	0	0	0	0	0	0	0	0	0	0	0	0	0	0	0	0	0	0	0	0	0	0	0	0	0	0	0	0	0	0	0	0	0	0
B_Glycomycetales	3	8	1	4	3	6	4	2	0	0	0	1	1	2	30	18	11	13	30	2	12	19	3	11	13	21	22	8	26	13	31	19	16	0	6	6	1	0	1	12	0	0	61	190	2	0	2	1	0
B_GOUTB8	0	0	0	0	0	1	1	2	0	1	2	1	2	0	1	1	6	3	0	1	1	6	1	5	1	4	6	0	7	6	7	2	6	1	5	2	1	2	4	3	2	1	6	6	2	2	3	1	1
B_Gracilibacteraceae	0	0	0	2	0	0	0	0	0	0	0	0	0	0	0	0	0	1	0	2	2	1	0	2	0	0	0	0	2	1	0	0	1	0	1	2	2	2	0	1	1	3	0	0	0	0	1	0	0
B_Gracilibacteria_bacterium_canine_oral_taxon_291	0	0	0	0	0	0	0	0	0	0	0	0	0	0	0	0	0	0	0	0	0	0	0	0	0	0	0	0	0	0	0	0	0	0	0	0	0	0	0	0	0	0	0	0	0	0	0	0	0
B_Gracilibacteria_bacterium_canine_oral_taxon_394	0	0	0	0	0	0	0	0	0	0	0	0	0	0	0	0	0	0	0	0	0	0	0	0	0	0	0	0	0	0	0	0	0	0	0	0	0	0	0	0	0	0	0	0	0	0	0	0	0
B_Granulosicoccales	1	0	0	0	0	2	0	3	0	4	1	0	1	1	0	0	1	0	1	0	1	1	0	0	0	1	0	1	0	1	0	0	0	1	1	1	1	0	0	3	0	0	0	2	0	3	2	1	2
B_GW2011-GWA2-46-7	0	0	0	0	0	0	0	0	0	0	0	0	0	0	0	0	0	0	0	0	0	0	0	0	0	0	1	0	0	0	0	0	0	0	0	0	0	0	0	0	0	0	0	0	0	0	0	0	0
B_GWA2-38-13b	0	0	0	0	0	0	0	0	0	0	0	0	0	0	1	1	1	3	1	2	4	4	0	0	0	0	1	3	4	4	5	8	5	0	1	8	0	0	2	0	0	0	1	3	0	0	0	0	0
B_GWB1-42-6	5	0	0	1	0	1	0	1	2	0	0	3	1	3	0	1	0	0	0	0	0	2	4	1	0	0	0	2	1	0	0	0	3	0	0	3	0	0	1	3	0	0	0	0	0	0	1	2	8
B_H3.93	0	0	0	0	0	0	0	0	0	0	0	0	0	0	0	0	0	0	0	0	0	0	0	0	0	0	0	0	0	0	0	1	0	0	0	0	0	0	0	0	0	0	0	0	0	0	0	0	0
B_Halanaerobiales	0	0	0	0	0	0	0	0	0	0	0	0	1	0	0	0	0	1	0	0	1	1	0	0	0	0	0	1	0	0	0	0	0	0	1	1	0	1	1	0	0	1	0	0	0	0	0	0	0
B_Haliangiales	384	20	75	95	166	194	97	393	60	158	54	519	90	149	2386	2625	3039	3011	5047	3342	5697	5451	249	6024	5523	6347	4630	5824	7089	6526	5478	6687	5451	384	1463	2469	1407	1818	1191	1474	1443	2010	1603	4041	235	1649	2753	138	2231
B_Haloactinobacterium_sp	0	0	0	0	0	0	0	0	0	0	0	0	0	0	0	0	0	0	0	0	0	0	0	0	0	0	0	0	0	0	0	0	0	0	0	0	0	0	0	0	0	0	0	0	0	0	0	0	0
B_Haloplasmatales	0	0	0	0	0	0	0	0	0	0	0	0	0	0	0	0	0	0	0	0	0	0	0	0	0	0	0	1	0	0	0	0	0	0	0	0	0	0	0	0	0	0	0	0	0	0	0	0	0
B_Halothiobacillales	1	0	0	0	0	0	0	2	0	2	1	0	1	1	1	0	0	0	1	2	1	3	0	2	2	1	0	1	4	1	1	1	3	2	0	2	2	0	0	0	3	0	0	1	1	3	0	0	0
B_HgCo23	0	0	0	0	0	0	0	0	0	0	0	0	0	0	0	0	0	0	0	0	0	0	0	0	0	0	0	0	0	0	0	0	0	0	0	0	0	0	0	0	0	0	0	0	0	0	0	0	0
B_HglApr721	1	0	0	0	0	0	0	1	0	0	1	5	1	3	0	0	0	1	0	0	0	2	0	0	0	1	0	1	0	1	3	0	0	0	0	2	0	0	0	1	0	0	0	1	0	0	2	0	1
B_HOC36	1	2	1	1	0	0	0	37	3	0	1	1	1	6	2	11	10	7	17	1	4	11	9	7	25	17	6	6	10	6	14	12	3	1	5	3	10	12	17	7	1	10	10	16	3	6	7	0	3
B_Holophagales	328	0	0	4	1	1	1	3	1	4	1	1	0	1	0	9	4	3	2	1	1	3	15	4	2	2	0	1	4	6	1	6	1	1	3	2	2	3	1	0	6	0	2	12	28	1	5	87	157
B_Holosporales	20	4	26	37	40	35	17	65	13	36	12	31	93	24	12	5	8	15	13	10	26	25	12	18	30	15	5	22	18	20	49	57	22	47	8	21	42	33	9	12	46	26	13	12	6	35	15	12	25
B_hot_springs_metagenome	0	0	0	0	0	0	0	0	0	0	0	0	0	0	0	0	0	0	0	0	0	0	0	0	0	0	0	0	0	0	0	0	0	0	0	0	0	0	0	0	0	0	0	0	0	0	0	0	0
B_Hyaloperonospora_arabidopsidis	0	0	0	0	0	0	0	1	0	0	1	0	1	0	2	1	2	0	1	1	2	16	0	5	2	1	4	5	13	7	3	2	0	0	0	1	18	23	3	0	2	13	0	1	0	11	9	0	0
B_Hydrogenedentiales	0	0	1	0	0	0	0	0	0	1	0	1	1	1	6	11	10	7	43	14	35	87	0	52	44	87	45	79	160	100	94	153	94	0	2	20	21	99	3	12	1	27	4	4	0	6	93	1	1
B_Hydrogenispora	4	1	2	5	1	1	0	9	6	15	5	3	7	10	7	11	11	5	2	6	6	10	13	15	4	3	2	6	7	9	1	2	4	4	7	6	1	0	1	1	0	0	2	3	5	0	5	5	6
B_Hydrogenothermales	0	0	0	0	0	0	0	0	0	0	0	0	0	0	0	0	0	0	0	0	0	0	0	0	0	0	0	0	0	0	0	0	0	0	0	0	0	0	0	0	0	0	0	0	0	0	0	0	0
B_hydrothermal_vent_metagenome	0	0	0	0	0	0	0	0	0	0	0	0	0	0	0	0	0	0	0	0	0	0	0	0	0	0	0	0	0	0	0	0	0	0	0	0	0	0	0	0	0	0	0	0	0	0	0	0	0
B_I3A	12	0	2	3	1	1	4	1	0	1	3	1	10	0	1	1	0	0	0	0	0	0	17	0	0	0	1	1	0	0	0	0	0	4	0	1	1	0	0	2	0	2	0	0	1	2	0	1	1
B_Ignavibacteriales	2	0	0	0	1	1	0	0	0	1	1	0	0	2	2	3	0	1	0	0	3	2	2	1	1	1	0	0	1	3	1	3	1	2	1	2	1	0	2	1	0	0	1	0	0	0	0	0	1
B_IMCC26256	4086	1274	1742	4155	4633	6099	4484	1928	1406	3518	2089	4576	3228	3240	1290	1891	1836	1303	1119	1296	933	1299	4606	1201	1108	1351	1435	1309	1367	1229	1906	1473	1769	7307	1541	1462	345	319	1660	1536	94	689	1622	1099	2855	123	978	3399	3818
B_Immundisolibacterales	6	1	1	2	0	1	5	8	3	6	5	1	2	3	0	0	0	2	1	0	0	2	4	2	2	0	3	2	1	2	0	0	0	17	0	0	1	0	0	1	1	1	0	0	0	3	0	23	8
B_Isosphaerales	1857	2300	2240	8403	5772	4375	4140	1569	556	1165	1127	2204	2111	1799	1240	1439	1757	1526	1314	2737	743	716	5897	1114	1156	1035	1673	875	569	766	607	617	1552	2099	2592	2968	760	1260	3692	2460	880	2027	2281	1656	2005	909	1592	1146	1922
B_Izemoplasmatales	0	0	0	0	0	0	0	0	0	0	0	0	0	0	0	0	0	0	0	0	0	0	2	2	0	0	0	0	0	1	0	1	0	0	0	0	0	3	0	0	0	0	1	0	0	0	0	0	0
B_JdFR-54	0	0	0	0	0	0	0	0	0	0	0	0	0	0	0	0	0	0	0	0	0	0	0	0	0	0	0	0	0	0	0	0	0	0	0	0	0	0	0	0	0	0	0	0	0	0	0	0	0
B_JG36-GS-52	1	0	0	0	1	0	0	1	0	1	0	2	2	0	3	0	0	2	1	0	4	5	0	2	1	2	1	1	0	3	1	1	0	1	1	0	2	1	0	1	0	0	2	0	0	0	0	1	0
B_JG36-TzT-191	807	51	74	332	138	107	167	216	108	298	86	821	198	202	236	116	157	173	138	161	400	246	940	316	433	254	379	298	229	408	353	281	372	693	350	193	54	78	317	296	60	96	285	194	529	66	80	810	1004
B_JGI_NA000069-P22	1	0	0	0	0	0	0	0	0	0	0	0	1	0	0	0	0	0	0	0	0	0	0	0	0	0	0	0	0	0	0	0	0	1	0	0	0	0	0	0	0	0	0	1	0	0	1	0	0
B_JTB23	0	1	0	0	3	0	1	0	0	3	1	1	2	2	1	0	1	1	0	0	1	1	0	1	4	2	0	4	4	2	1	4	1	0	1	1	1	2	0	6	0	0	0	0	0	1	0	0	0
B_Kallotenuales	0	0	0	0	0	0	0	0	0	0	0	0	0	0	5	4	6	4	1	4	1	5	0	5	6	10	13	6	10	5	3	4	9	0	0	2	13	2	1	2	2	1	4	2	0	7	5	0	0
B_Kapabacteriales	53	1	2	6	10	12	4	46	25	53	27	65	87	75	88	60	54	67	38	35	118	146	65	89	32	90	46	135	188	93	49	75	60	116	45	130	19	68	79	142	9	9	38	47	16	24	63	16	151
B_KF-JG30-C25	17	0	2	4	2	1	2	10	3	2	2	8	13	6	245	109	79	148	63	92	53	64	2	57	97	37	39	34	19	31	32	11	21	0	200	154	4	3	107	272	1	6	74	43	8	1	28	1	165
B_Kiloniellales	12	2	6	7	5	3	6	13	7	13	10	7	10	10	21	13	5	12	27	9	16	12	11	14	14	11	25	17	17	24	23	13	20	10	7	15	11	14	7	23	13	10	6	11	15	11	9	28	8
B_Kineosporiales	278	126	127	246	415	795	229	136	79	133	105	244	142	182	134	197	174	98	123	184	76	164	224	151	92	191	187	106	132	99	78	152	157	184	61	28	1616	398	85	47	424	849	39	40	620	731	774	221	337
B_Kiritimatiellales	0	0	0	0	0	0	0	0	0	0	0	1	0	0	0	0	0	0	0	0	0	0	0	0	0	0	0	0	0	0	0	0	0	0	0	0	1	0	0	0	0	0	0	0	0	2	0	0	0
B_KIST-JJY010	1	0	0	0	0	0	0	0	0	0	0	1	0	0	0	0	0	0	0	0	0	0	0	0	0	0	0	0	0	0	1	0	0	0	0	0	0	0	1	0	0	0	0	0	0	0	0	0	0
B_Kordiimonadales	2	1	1	1	1	0	0	3	1	0	0	3	3	3	1	1	1	0	0	1	1	4	2	2	2	2	3	4	0	1	1	1	1	2	2	2	1	2	1	1	3	1	1	1	2	1	1	1	0
B_Kosmotogales	0	0	0	0	0	0	0	0	0	0	0	0	0	0	0	0	0	0	0	0	0	0	0	0	0	0	0	0	0	0	0	0	0	0	0	0	0	0	0	0	0	0	0	0	0	0	0	0	0
B_Kryptoniales	9	0	0	0	3	1	0	6	2	3	1	5	3	4	23	9	11	13	9	11	5	6	12	7	9	3	3	7	7	5	3	1	1	28	15	10	1	2	12	9	1	3	71	109	0	2	5	1	29
B_Ktedonobacterales	390	110	5	22	89	19	4	1461	630	1123	469	564	322	904	3415	3032	3663	2929	1808	5764	499	559	45	883	504	404	773	724	504	925	601	499	1290	471	775	510	3	10	646	749	2	8	782	477	73	6	56	165	429
B_Kyrpidiales	0	0	0	0	0	1	0	0	0	0	0	0	0	0	1	0	0	0	0	0	0	0	0	1	0	0	0	1	1	1	0	0	0	0	0	0	0	0	0	0	0	0	0	0	0	0	0	0	0
B_KZNMV-5-B42	0	0	0	0	0	0	0	0	0	0	0	0	0	0	0	0	0	0	0	0	0	0	0	1	0	0	0	1	0	0	0	0	0	0	0	0	0	0	0	0	0	0	0	1	0	0	0	0	0
B_Lachnospirales	2	17	10	1	5	6	9	0	15	2	14	7	5	5	9	1	4	7	1	7	10	19	8	7	2	9	4	12	1	6	7	5	12	0	321	12	23	190	32	7	25	20	11	34	3	19	35	1	3
B_Lactobacillales	4037	2557	2753	5503	6045	6117	3608	3763	1851	3139	2659	3681	3179	4352	3609	3947	3978	3624	3003	4006	3793	4253	3523	4336	3298	3238	3538	4454	3946	4008	4158	4428	4896	3834	3236	2962	3063	3164	3387	3008	3226	3887	3256	2420	4260	3296	2821	4132	3613
B_Latescibacterales	5	0	2	1	0	1	0	4	0	8	2	7	3	8	11	7	7	5	11	5	9	8	10	9	2	7	0	8	12	5	5	6	4	1	3	5	0	0	4	5	0	0	2	4	5	0	0	7	1
B_LD1-PA32	0	1	0	0	0	1	1	0	0	0	0	0	0	0	0	1	1	1	1	0	0	1	0	0	1	0	0	0	1	0	0	1	0	0	0	1	0	0	0	0	0	1	0	0	0	0	1	0	0
B_LD1-PB3	0	0	0	0	0	0	0	0	0	0	0	0	0	0	0	0	0	0	0	0	0	0	0	0	0	0	0	0	1	1	0	3	0	0	0	0	0	0	1	0	0	0	0	0	0	0	0	0	0
B_Legionellales	93	68	75	253	192	161	108	136	46	115	100	68	191	158	76	47	34	95	53	34	75	41	136	72	89	58	56	81	51	68	87	67	68	71	49	82	43	75	59	97	67	79	33	62	25	53	46	20	85
B_Lentisphaerales	0	0	0	0	0	0	0	0	0	0	0	0	0	0	0	0	0	0	0	0	0	0	0	0	0	0	0	0	0	0	0	0	0	0	0	0	0	0	0	0	0	0	0	0	0	0	0	0	0
B_Leptolyngbyales	117	22	31	67	48	85	38	139	32	100	156	136	140	115	79	48	43	81	39	49	116	59	93	92	71	34	42	184	168	144	101	73	77	128	70	81	56	97	59	62	73	140	82	82	42	77	101	96	190
B_Leptospirales	0	0	0	1	0	0	0	0	0	0	0	2	1	0	1	1	1	0	0	0	3	4	0	2	2	1	4	6	10	10	5	1	3	0	1	2	1	1	1	2	0	1	3	11	0	0	2	0	9
B_Leptospirillales	1	0	0	0	0	0	0	2	1	1	0	2	0	1	0	1	2	0	2	0	14	9	1	4	9	8	2	27	1	4	11	5	4	2	1	5	1	0	2	1	0	0	0	0	0	0	1	1	0
B_Limnochordales	0	0	0	0	0	0	0	0	0	1	2	0	1	1	0	0	0	1	0	0	1	0	0	1	0	0	0	0	0	0	1	1	2	0	0	0	0	0	0	0	0	2	1	0	0	0	0	0	0
B_Limnotrichales	0	0	0	0	0	0	0	0	0	0	0	0	0	0	0	0	0	0	0	0	0	0	0	1	0	0	0	0	0	0	0	0	0	0	0	0	0	0	0	0	0	0	0	1	0	0	0	0	0
B_Lineage_IV	296	20	71	320	81	106	90	1332	502	1143	458	424	1204	928	359	106	104	309	125	143	160	153	262	175	102	117	196	119	131	124	116	114	114	98	268	416	0	8	136	389	6	12	455	330	197	3	88	387	158
B_Longimicrobiales	3	0	0	1	0	1	0	5	0	7	0	4	3	5	8	0	1	3	6	1	11	12	4	6	22	20	9	24	39	29	48	44	25	2	6	13	97	1	24	2	19	9	13	4	2	49	35	1	1
B_M55-D21	0	0	0	0	0	0	0	0	0	0	0	0	0	0	0	0	0	0	0	0	0	1	0	0	0	0	0	0	0	0	0	0	0	0	0	0	0	0	0	0	0	1	0	0	0	0	0	0	0
B_Magnetobacteriales	0	0	0	0	0	0	0	0	0	1	0	0	1	0	1	1	1	1	0	0	1	1	0	2	0	0	0	1	0	2	0	0	0	0	0	0	0	0	1	0	0	1	0	1	0	0	0	0	0
B_Magnetococcales	2	0	0	0	0	0	0	1	2	0	0	2	0	1	1	3	4	4	1	1	1	2	0	1	0	0	0	1	1	0	0	1	2	0	0	1	1	3	0	0	1	0	0	1	2	0	3	0	2
B_marine_metagenome	0	0	0	0	0	0	0	0	0	0	0	0	0	0	0	1	0	0	0	0	0	0	0	0	0	0	0	0	0	0	0	0	0	0	0	0	0	0	0	0	0	0	0	0	0	0	0	0	0
B_marine_sediment_metagenome	0	0	0	0	0	0	0	0	0	0	0	0	0	1	0	0	0	0	0	0	0	0	0	0	0	0	0	0	0	0	0	0	1	0	0	1	0	0	0	0	0	0	0	0	0	0	0	0	0
B_Mariprofundales	0	0	1	0	1	0	1	1	0	0	0	0	0	2	1	2	0	0	0	0	1	2	2	1	2	1	0	0	1	0	1	0	1	1	0	1	0	0	2	1	1	0	2	2	0	1	1	1	1
B_MBA03	0	0	0	0	0	0	0	0	0	0	0	0	0	1	0	0	0	0	0	0	0	0	0	0	0	0	0	0	0	0	0	0	0	0	0	0	0	0	0	0	0	0	0	0	0	0	0	1	0
B_MB-C2-126	0	0	0	0	0	0	0	0	0	0	0	0	0	0	0	0	0	0	0	0	0	1	0	1	0	0	1	0	0	0	0	0	2	0	0	0	1	0	0	0	0	0	0	0	0	0	1	0	0
B_MBMPE27	0	0	0	1	1	0	0	4	0	0	2	2	3	0	1	0	0	1	0	0	0	0	1	1	0	0	0	0	0	0	0	0	1	1	0	0	5	0	3	0	3	3	3	0	0	8	1	1	0
B_MD2894-B20	0	0	0	0	0	0	0	0	0	1	0	0	0	0	0	0	0	0	0	1	0	0	0	0	0	0	0	0	0	0	0	0	0	0	0	0	0	0	0	0	0	0	0	0	0	0	0	0	0
B_MD2904-B13	6	1	1	0	0	0	0	0	0	0	1	4	1	1	0	0	0	0	0	0	1	0	10	0	0	1	0	0	0	0	0	1	0	6	0	1	0	0	1	0	0	0	0	0	0	0	0	0	0
B_Mesoaciditogales	0	0	0	0	0	0	0	0	0	0	0	0	0	0	0	0	0	1	0	0	0	0	0	0	0	0	0	0	0	0	0	0	0	0	0	0	0	0	0	0	0	0	0	0	0	0	0	0	0
B_metagenome	42	1	6	7	32	19	8	46	21	62	13	23	30	49	354	519	591	375	992	731	633	1044	13	654	539	1038	590	836	1621	1057	1091	1376	834	38	342	443	462	713	244	154	207	575	440	557	20	269	1017	9	104
B_Methylacidiphilales	522	548	815	3273	3094	1474	1125	608	546	497	523	677	1703	779	240	205	175	300	161	198	359	301	712	355	244	181	410	240	111	321	233	171	277	378	349	238	404	1660	469	594	975	1051	456	303	1132	565	488	1255	501
B_Methylococcales	3	1	2	1	2	5	2	4	9	4	1	4	6	7	3	2	0	1	6	1	3	11	7	5	8	6	6	6	8	6	22	9	2	6	0	7	3	3	1	4	5	2	0	1	1	8	5	6	3
B_Methylomirabilales	1	0	1	0	0	1	0	3	0	1	1	0	0	1	1	1	0	0	1	0	0	1	1	0	0	0	0	1	0	0	0	1	0	0	0	1	0	1	1	0	1	0	0	0	1	0	1	0	2
B_Micavibrionales	7	1	2	7	20	8	3	6	75	29	19	23	163	49	147	118	95	103	54	58	184	155	14	167	117	61	112	132	141	289	185	85	144	3	69	225	113	146	73	140	117	143	53	80	7	141	112	1	16
B_Micrococcales	419	296	381	683	1644	1754	1483	86	78	139	110	212	243	299	164	202	152	157	270	154	277	367	184	294	438	654	654	325	416	298	488	672	712	115	352	420	3958	2348	417	407	2643	3572	311	362	480	3423	3194	443	790
B_Micromonosporales	180	64	106	141	406	560	317	43	13	35	42	72	87	50	794	2133	2991	505	1693	1493	906	2803	145	2281	1220	2937	2017	1014	2119	1568	1210	2094	1901	86	391	291	2059	1140	236	257	708	1705	326	435	1309	1037	1242	173	662
B_Micropepsales	321	42	175	466	204	292	279	264	210	289	153	150	714	394	499	695	623	626	401	459	1363	895	207	1205	1267	822	914	1033	675	873	852	665	811	221	1459	1149	509	607	1606	1446	523	454	1277	634	359	461	725	260	497
B_Microtrichales	382	108	140	259	322	344	342	101	84	153	176	348	255	225	258	602	682	265	569	492	397	754	499	492	464	981	608	584	1006	591	934	1114	818	638	306	378	1733	1327	303	286	355	1557	688	466	200	637	1683	261	449
B_MidBa8	2	0	1	2	0	4	0	1	1	0	0	3	3	0	0	1	1	0	0	0	3	1	0	1	2	2	0	1	1	2	1	2	1	2	2	4	0	0	2	0	4	1	5	2	2	1	0	2	1
B_Milano-WF1B-44	1	0	0	1	0	0	0	1	0	0	1	1	0	2	0	0	0	2	1	1	2	1	1	1	2	1	1	1	3	3	0	4	2	0	0	1	1	2	0	1	0	0	0	0	0	0	0	1	0
B_mle1-27	169	3	9	16	21	11	23	147	26	42	25	249	25	42	191	189	134	170	230	194	240	325	142	321	212	303	301	309	393	316	237	363	269	66	88	238	211	265	65	77	120	371	101	329	120	142	363	78	184
B_mle1-8	0	0	0	0	0	0	0	0	0	0	0	0	0	0	1	2	0	0	2	0	1	3	0	2	5	1	0	2	1	1	5	4	0	0	0	1	2	4	0	0	0	0	7	6	0	0	6	0	0
B_Moduliflexales	0	0	1	1	0	0	0	0	0	0	0	1	0	1	0	0	0	0	0	0	0	0	0	0	0	0	0	0	0	0	0	0	0	0	1	0	0	0	0	0	1	0	0	0	0	1	0	1	0
B_Monoglobales	1	0	0	2	2	1	0	0	1	5	1	0	3	4	0	1	0	1	0	0	0	2	1	1	2	1	0	0	1	0	0	0	1	0	3	3	0	3	2	2	0	0	0	1	0	1	2	0	1
B_Moorellales	0	0	0	0	0	0	0	0	0	0	0	0	1	0	0	0	0	0	0	0	0	0	0	0	0	0	0	0	0	0	0	0	0	0	0	0	0	0	0	0	0	0	0	0	0	0	0	0	0
B_MSB-4B10	1	0	2	1	2	3	1	1	0	1	0	6	0	0	11	7	8	7	19	24	32	33	2	15	15	33	27	25	58	26	28	26	13	4	8	17	9	19	4	15	9	10	8	49	4	6	24	0	6
B_MSB-5B2	1	0	0	0	0	0	0	0	0	0	0	0	1	0	0	1	0	0	0	0	0	0	0	0	0	0	0	0	0	0	0	0	0	0	0	0	0	0	0	0	0	0	0	0	0	0	0	0	0
B_MSB-5E12	0	0	0	0	0	0	0	0	0	0	0	0	0	0	0	0	0	0	0	0	0	0	0	0	0	0	0	0	0	0	0	0	0	0	0	0	0	0	0	0	0	0	0	0	0	0	0	0	0
B_MSBL2	0	0	0	0	0	0	0	0	0	0	0	0	0	0	0	0	0	0	0	0	0	0	0	0	0	0	0	0	0	0	0	0	0	0	1	0	0	0	0	0	0	0	0	0	0	0	0	0	0
B_MSBL5	1	1	0	0	1	0	0	0	0	2	1	1	0	2	0	2	0	2	0	2	1	1	0	1	0	0	2	2	1	1	0	1	1	0	0	1	0	0	1	1	0	0	1	1	0	1	0	0	0
B_MSBL9	1	0	0	0	0	0	0	0	0	1	0	0	0	0	0	0	0	0	0	1	0	0	0	0	2	0	0	3	3	1	1	0	1	0	0	0	0	0	0	0	0	1	1	2	0	0	1	0	0
B_MVP-21	0	0	0	0	0	0	0	0	0	0	0	0	0	0	0	0	0	0	0	0	0	0	0	0	0	0	0	0	0	0	0	0	0	0	0	0	0	0	0	0	0	0	0	0	0	0	0	0	0
B_MVP-88	1	0	0	0	0	0	0	1	1	1	0	1	2	0	14	6	10	3	6	8	15	17	0	34	5	11	5	14	17	20	1	7	8	1	0	2	1	0	0	1	0	0	1	1	0	0	0	0	0
B_Mycoplasmatales	175	89	99	284	300	215	182	174	78	191	133	172	272	263	129	206	205	217	143	129	348	322	134	340	250	244	246	557	518	561	658	494	497	232	333	267	593	382	254	206	388	345	318	280	157	361	350	196	253
B_Myxococcales	1466	53	212	355	279	289	206	937	324	654	281	1618	551	384	1200	832	895	992	1570	1041	1182	1369	1904	1317	990	1207	960	1366	2050	1844	1330	1856	1032	628	912	1339	1594	770	978	1107	2458	980	1505	1768	670	2092	1649	822	1521
B_Myxococcales_bacterium_enrichment_culture_clone_11380	0	0	0	0	0	0	0	0	0	0	0	0	0	0	0	0	0	0	0	0	0	0	0	0	0	0	0	0	0	0	0	0	0	0	0	0	0	0	0	0	0	0	0	0	0	0	0	0	0
B_Nannocystales	1	0	1	0	0	1	0	5	0	0	0	2	1	0	10	13	5	8	58	6	54	50	1	35	81	169	60	111	152	89	122	221	64	0	6	16	421	277	28	8	74	106	11	14	2	294	82	0	0
B_Napoli-4B-65	0	0	0	0	2	0	0	1	0	0	0	0	0	0	0	0	0	0	0	0	2	1	0	0	1	0	1	0	0	0	1	0	0	1	0	1	0	0	1	0	0	0	0	0	2	0	1	0	1
B_Natranaerobiales	0	0	0	0	0	0	0	0	0	0	0	0	0	0	0	0	0	0	0	0	0	0	0	0	1	0	0	0	1	0	0	0	0	0	0	0	0	0	0	0	0	0	0	0	0	0	0	0	0
B_Nautiliales	0	0	0	0	0	0	0	0	0	0	0	0	0	0	0	0	0	0	0	1	0	0	0	0	0	0	0	0	1	0	0	0	0	0	0	0	0	0	0	0	1	0	0	0	0	0	0	0	0
B_Nitriliruptorales	3	0	0	0	2	0	2	0	0	0	0	1	0	1	0	2	0	1	0	0	1	1	1	0	0	1	1	1	0	0	1	1	0	2	2	0	2	0	0	0	1	1	2	1	1	3	5	0	2
B_Nitrococcales	3	0	0	0	0	0	0	0	3	0	1	0	0	1	1	0	0	0	1	0	1	0	2	1	1	1	1	1	0	2	0	1	0	4	2	1	1	0	0	1	1	0	1	2	1	1	0	0	0
B_Nitrosococcales	16	2	2	5	2	1	1	7	1	1	6	16	17	4	2	8	5	5	8	6	12	7	23	9	6	5	2	10	16	6	18	13	3	9	4	8	5	6	1	2	1	7	12	6	2	11	7	2	11
B_Nitrospinae_bacterium_RIFCSPLOWO2_12_FULL_45_22	0	0	0	0	0	0	0	0	0	0	0	0	0	0	0	0	0	0	0	0	0	0	0	0	0	0	0	0	0	0	0	0	0	0	0	0	0	0	0	0	0	0	0	0	0	0	0	0	0
B_Nitrospinae_bacterium_RIFCSPLOWO2_NA1_FULL_39_10	0	0	0	0	0	0	0	1	0	0	1	1	0	0	1	2	0	0	1	3	0	0	1	0	1	0	0	0	0	0	0	0	0	0	1	0	0	0	0	0	0	0	0	0	0	0	0	1	0
B_Nitrospinales	7	0	2	3	2	0	1	0	0	0	1	4	4	0	0	0	2	2	2	0	2	0	1	1	0	2	0	4	2	2	3	1	1	1	3	4	4	4	4	3	3	6	1	1	3	4	3	1	0
B_Nitrospirales	12	0	0	0	1	2	1	29	20	25	11	17	14	24	282	119	160	202	194	229	157	55	5	83	66	58	12	254	117	183	149	114	43	9	102	175	7	20	46	37	7	5	242	308	4	13	21	4	18
B_NKB5	0	0	0	0	0	0	0	0	0	0	0	1	0	0	0	0	0	0	0	0	0	0	0	0	0	0	1	0	0	0	0	0	0	0	0	0	0	0	0	1	0	0	0	0	0	0	0	0	0
B_NRB23	0	0	0	0	0	0	0	0	0	1	0	0	0	0	0	0	0	0	0	0	0	0	0	0	0	0	0	0	0	0	0	0	0	0	0	0	0	0	0	0	0	0	0	0	0	0	0	0	0
B_NRL2	0	0	0	0	1	0	2	2	1	1	2	4	0	2	1	0	0	1	0	0	0	2	0	0	0	0	1	2	0	2	0	0	0	3	0	0	0	1	0	3	0	1	2	1	1	0	1	1	0
B_Obscuribacterales	279	76	87	300	245	182	141	683	181	613	216	135	652	560	289	133	87	274	114	339	510	332	397	433	262	178	170	459	212	239	218	131	150	120	334	600	497	1226	344	571	954	1219	293	611	166	953	794	194	140
B_Oligoflexales	49	5	2	13	19	17	16	23	14	17	8	74	32	29	45	56	48	72	68	65	62	140	58	63	99	110	127	118	231	159	256	293	236	73	84	49	312	150	92	63	367	171	108	98	56	347	157	89	137
B_Oligosphaerales	2	1	2	3	3	11	7	2	2	2	1	8	9	4	1	0	0	1	0	1	0	4	0	1	0	0	0	0	0	3	0	1	0	4	1	1	0	0	1	3	0	0	0	0	0	0	0	0	9
B_Omnitrophales	1457	9	50	114	94	138	96	282	151	112	102	1575	310	350	253	130	134	173	106	112	174	264	571	316	166	149	281	335	420	680	389	338	585	967	126	419	17	118	148	322	16	128	190	242	209	11	252	178	1289
B_Omnitrophica_WOR_2_bacterium_RBG_13_44_8	0	0	0	0	0	0	0	0	0	0	0	0	0	0	0	0	0	0	0	0	0	0	0	0	0	0	0	0	0	0	0	0	0	0	0	0	0	0	0	0	0	0	0	0	0	0	0	0	0
B_OPB41	0	0	0	2	0	1	0	0	0	0	0	0	3	1	3	0	0	0	1	0	0	0	1	0	0	0	0	0	0	0	0	0	0	0	1	0	1	0	0	1	2	2	0	0	0	0	0	1	1
B_Opitutales	917	64	246	443	430	416	230	511	192	384	201	1137	720	389	487	347	300	414	304	299	583	665	936	1071	437	622	618	1323	907	882	692	902	773	941	347	317	355	533	352	401	264	508	297	324	472	316	659	864	927
B_Oscillospirales	3	1	5	4	6	2	5	11	4	13	5	9	17	9	18	29	21	14	16	17	6	9	10	42	6	6	11	16	14	33	13	11	21	4	124	23	8	10	12	15	11	9	18	26	2	6	5	4	14
B_Oxyphotobacteria_Incertae_Sedis	0	0	0	0	0	0	1	0	0	0	0	0	0	0	0	0	0	0	0	0	0	0	0	0	0	0	0	0	0	0	0	0	0	0	0	0	1	1	0	0	0	0	1	0	0	0	0	0	0
B_P.palmC41	0	0	0	0	0	0	0	0	0	0	0	0	0	0	0	0	0	0	0	0	0	0	0	0	0	0	0	0	0	0	0	0	0	0	0	0	0	0	0	0	0	0	0	0	0	0	0	0	0
B_P0X4b2H11	0	1	0	0	0	1	0	4	0	2	0	0	4	0	0	0	0	0	0	1	0	0	1	0	0	0	0	1	0	0	1	1	1	2	1	0	2	0	0	0	0	0	0	0	1	0	0	3	0
B_Paceibacterales	0	0	0	0	0	0	0	0	0	0	0	0	0	0	0	0	0	0	0	0	0	0	0	0	0	0	0	0	0	0	0	0	0	0	0	0	0	0	0	0	0	0	0	0	0	0	0	0	0
B_Paenibacillales	9	0	6	12	13	32	4	12	8	18	6	11	15	12	10	16	27	11	10	18	25	22	6	15	8	12	22	28	24	20	18	18	20	19	10	21	24	12	8	12	2	10	16	68	7	4	16	20	11
B_Paludibaculum	36	4	11	16	11	18	13	64	53	92	29	72	91	89	60	45	63	63	65	33	73	83	37	45	58	62	63	114	134	102	104	102	59	57	90	102	49	47	59	100	3	33	85	77	23	14	64	57	76
B_Paracaedibacterales	30	9	9	49	24	16	12	38	23	49	27	31	50	44	14	22	19	23	22	10	41	39	32	30	35	37	29	60	35	41	65	57	48	23	38	32	110	55	33	45	97	57	12	33	30	112	33	21	34
B_Parcubacteria_group_bacterium_GW2011_GWA1_40_21	0	0	0	0	0	0	0	0	0	0	0	0	0	0	0	0	0	0	0	0	0	1	0	1	0	0	0	1	0	0	0	0	0	0	0	0	0	0	0	0	0	0	0	0	0	0	1	0	0
B_Parvibaculales	4	0	0	5	2	0	1	2	4	2	0	3	0	2	6	14	8	6	10	4	17	6	3	11	7	9	5	18	3	8	7	7	6	1	3	3	8	6	1	4	7	4	5	5	3	10	6	4	3
B_PAUC26f	2	0	0	1	0	0	0	2	0	2	0	2	1	1	6	7	9	3	3	1	5	6	3	4	4	2	2	3	1	7	3	2	1	5	12	8	3	1	2	4	0	5	16	4	1	1	6	3	1
B_PB19	2	0	0	2	0	1	1	1	0	1	2	4	1	2	14	16	16	6	33	7	57	83	4	105	30	68	33	72	139	221	90	158	67	0	3	10	42	61	5	5	20	67	4	13	5	32	62	1	3
B_Pedosphaerales	6697	606	1121	3584	2596	2165	1849	4109	1918	2663	1991	5304	5120	4115	10217	10232	9512	10510	12017	11313	7361	8154	4518	6519	6778	5099	6839	7710	9497	10984	9662	9305	7077	5602	7394	8468	1140	10104	5735	9236	1549	7069	7059	15045	4715	1116	7412	5544	6418
B_PeM15	277	156	147	223	370	674	272	64	42	43	95	219	88	113	153	181	184	160	94	196	58	64	189	70	65	49	100	79	51	66	91	58	144	214	77	48	105	62	113	74	23	99	44	33	363	42	88	287	149
B_Peptococcales	0	0	1	1	0	1	0	4	1	5	0	2	3	4	2	3	1	4	0	0	1	2	0	1	0	1	1	2	1	0	1	2	2	0	5	2	0	1	1	0	0	0	2	0	3	0	0	1	1
B_Peptostreptococcales-Tissierellales	3	1	1	4	4	8	1	5	1	4	2	2	2	9	6	2	5	15	9	3	5	6	5	6	4	6	8	8	4	12	2	1	7	2	5	4	6	7	3	2	4	9	7	19	1	3	3	3	5
B_Phormidesmiales	0	0	1	2	0	0	0	0	0	0	0	0	0	0	1	0	1	0	0	0	0	0	1	0	0	0	0	1	1	0	1	0	0	0	0	1	0	0	0	0	0	2	0	0	0	2	3	0	0
B_Phycisphaerales	79	3	9	27	13	20	19	26	15	14	7	37	38	13	140	170	145	167	217	138	278	381	46	249	221	274	234	279	424	400	365	361	256	166	251	312	136	389	108	192	43	284	190	309	35	60	487	53	90
B_Pirellulales	403	66	87	283	234	212	185	213	127	203	228	314	397	286	228	370	388	406	615	382	593	727	358	712	672	958	816	619	665	441	671	684	827	614	429	520	371	218	326	424	70	230	386	372	375	112	634	87	473
B_Piscirickettsiales	2	0	3	4	3	2	5	1	0	4	2	4	9	4	3	3	2	6	2	8	9	4	5	3	7	3	7	6	6	5	5	4	7	3	0	4	5	7	3	5	2	7	3	3	7	1	6	5	7
B_pItb-vmat-80	1	0	0	0	0	0	1	1	0	0	0	0	0	1	0	0	0	0	0	1	1	1	0	0	0	2	0	2	1	0	1	0	0	0	0	0	0	3	0	0	0	0	1	0	0	0	0	0	1
B_Pla1_lineage	0	0	0	0	0	0	0	0	0	2	0	0	0	0	4	5	8	4	12	14	9	11	0	6	8	12	8	13	12	9	29	10	25	0	7	4	0	0	2	2	0	0	4	4	0	0	5	0	0
B_Planctomycetales	632	213	438	1347	621	734	901	257	279	446	192	768	676	519	496	552	575	708	733	554	837	693	722	741	917	919	1219	667	682	645	857	897	1071	1137	746	1249	543	942	639	791	402	1256	750	1031	233	440	1630	93	912
B_planctomycete_A-2	0	0	0	0	0	0	0	0	0	0	0	0	0	0	0	1	1	0	2	2	1	0	0	0	0	1	0	0	0	0	0	3	0	0	0	0	0	0	0	0	0	0	1	0	0	0	0	0	0
B_Planctomycetes_bacterium_DG_58	0	0	0	0	0	0	0	0	0	0	0	0	0	0	0	0	0	0	0	0	0	0	0	0	0	0	0	0	0	0	0	0	0	0	0	0	0	0	0	0	0	0	0	0	0	0	0	0	0
B_PLTA13	56	11	14	40	27	31	23	105	61	110	61	86	46	77	101	125	95	91	113	103	78	107	75	107	115	94	75	58	65	68	48	47	32	28	108	96	23	45	102	92	35	40	77	77	110	24	43	84	58
B_Polyangiales	6609	314	671	1648	1152	1319	918	2487	799	2178	1057	6919	1809	1564	5264	3485	3882	3718	5842	3357	9406	7860	4844	7767	7267	9772	7611	9514	10261	10567	7489	9377	7005	5422	2356	4628	3517	3854	2359	4205	2672	3965	2186	4270	2347	3178	5131	4731	10008
B_Propionibacteriales	449	328	314	549	911	1322	580	160	81	128	142	307	195	210	220	257	318	472	373	336	335	553	298	446	503	833	850	476	737	466	582	924	917	221	288	199	1927	889	271	202	276	1425	285	276	661	900	1009	551	230
B_Proteinivoracales	0	0	0	0	0	0	0	0	0	0	0	0	0	1	0	0	0	1	0	0	0	0	0	1	0	0	0	0	0	0	0	0	0	0	0	0	0	0	0	0	0	1	0	0	0	0	0	0	0
B_PS-B29	2	0	0	0	0	0	0	0	0	0	0	0	0	0	0	0	0	0	0	0	1	1	1	1	0	3	0	1	1	0	2	0	0	0	0	0	0	0	0	1	1	0	0	0	1	0	1	1	1
B_Pseudanabaenales	0	0	0	1	0	0	0	1	0	0	0	0	1	0	0	0	0	0	0	0	0	0	0	0	0	0	1	0	0	1	0	0	2	1	0	0	2	0	0	0	0	0	0	0	0	6	1	0	1
B_Pseudomonadales	510	932	904	250	216	235	624	1763	1002	667	1163	197	373	840	409	399	411	319	599	291	1404	1406	189	1176	1557	1989	1819	1070	1477	1654	906	1415	1741	137	746	1294	2115	1851	833	926	4361	1680	829	1217	202	3670	1165	229	574
B_Pseudonocardiaceae_bacterium_UICC_B-83	0	0	0	0	0	0	0	0	0	0	0	0	0	0	0	0	0	0	0	0	0	0	0	0	0	0	1	0	0	0	0	0	0	0	0	0	0	0	0	0	0	0	0	0	0	0	0	0	0
B_Pseudonocardiales	87	62	143	159	324	387	171	17	23	107	74	34	76	40	461	1254	871	654	595	372	569	665	57	638	879	606	1208	429	296	294	589	396	457	134	603	285	1209	1243	470	421	694	1336	273	202	133	730	1462	73	101
B_Puniceispirillales	22	10	16	53	12	25	29	7	15	49	17	15	25	47	7	8	25	13	20	10	24	10	24	9	25	14	28	18	8	17	12	13	19	28	43	32	26	35	41	40	43	26	21	23	19	28	19	9	24
B_Pyrinomonadales	26	20	10	21	25	29	17	78	42	102	25	15	53	37	78	98	78	120	464	219	203	250	14	91	172	281	110	198	217	100	314	257	232	31	173	68	93	118	75	75	20	131	294	210	18	59	121	20	36
B_R7C24	141	25	38	141	71	52	61	123	139	183	92	225	125	134	305	189	174	213	265	126	356	400	237	279	565	579	411	327	565	487	370	572	358	87	178	160	747	784	204	213	252	411	171	171	200	700	441	152	173
B_RBG-13-46-9	0	0	0	0	0	0	0	0	0	0	0	0	0	0	0	0	0	0	0	0	0	0	0	0	0	0	0	0	0	0	0	0	0	0	0	0	0	0	0	0	0	0	0	0	0	0	0	0	0
B_RBG-13-54-9	1	0	0	0	1	1	0	4	0	3	0	0	1	5	10	14	32	7	24	29	10	46	2	18	23	60	24	27	43	20	28	49	39	0	6	9	233	50	4	3	3	47	16	23	1	30	54	0	0
B_RD017	0	0	0	0	0	0	0	0	0	0	0	0	0	0	0	0	0	0	0	0	0	0	0	0	0	0	0	0	0	0	0	0	0	0	0	0	0	0	0	0	0	0	0	0	0	0	0	0	0
B_Reyranellales	18	8	16	43	26	51	86	99	60	174	54	19	51	117	126	239	238	176	314	291	389	363	24	349	521	402	450	342	338	356	441	421	441	95	400	337	443	625	251	237	265	451	317	543	26	449	455	13	72
B_RF39	0	0	0	0	0	0	0	0	0	0	0	0	0	0	1	0	0	0	0	0	0	0	0	0	0	1	0	0	0	1	0	0	0	0	0	1	0	0	0	0	0	0	0	0	0	0	0	0	0
B_Rhizobiales	3114	1568	2854	7763	3946	4005	4317	3604	2886	5694	2807	2737	6073	5452	1699	2827	3243	2284	1956	2247	3578	3261	4961	4661	4359	4050	4032	3216	2369	2225	3357	2748	3982	4293	6573	4088	6860	3265	4765	3864	4625	4780	4600	3979	2174	5562	4854	2223	3096
B_Rhodobacterales	4	1	3	9	3	3	4	8	2	1	2	5	9	11	5	12	6	5	10	14	14	25	5	28	21	46	13	27	35	22	20	42	25	3	7	18	66	33	10	8	36	25	3	11	2	62	29	9	10
B_Rhodospirillales	376	44	100	697	163	157	121	304	178	433	231	233	389	466	377	228	178	294	177	152	619	504	269	488	437	348	514	573	395	444	464	321	425	154	405	688	270	602	435	931	512	482	297	522	446	376	548	245	409
B_Rhodothermales	0	0	0	1	0	2	1	1	0	1	1	2	0	0	1	0	1	1	0	1	1	3	1	1	1	0	0	2	0	2	1	2	2	2	2	2	2	0	0	0	0	0	1	2	0	2	2	0	0
B_Rickettsiales	787	366	422	779	1670	1406	441	504	201	317	280	413	573	455	1906	672	449	1174	579	595	1293	939	734	1520	1110	790	1180	1844	1404	1508	1554	1111	1365	232	671	757	8353	6424	1008	2168	2913	3073	716	487	993	3996	1905	692	2009
B_Rokubacteriales	1	1	1	3	2	1	0	100	7	15	7	3	12	72	257	400	335	427	1957	610	200	253	3	103	85	401	70	234	381	125	101	333	95	1	181	45	78	68	43	47	28	53	446	419	6	18	42	1	7
B_RsaHf231	0	0	0	0	0	0	0	0	0	0	0	0	0	0	0	0	0	0	0	0	0	0	0	0	0	0	0	0	0	0	1	1	1	1	0	0	0	0	0	0	0	0	0	0	0	0	0	0	0
B_Rubrobacterales	12	8	10	10	17	21	20	1	2	2	1	2	18	3	8	18	11	13	37	30	16	20	8	16	12	36	5	35	42	33	30	50	20	3	3	4	7	1	3	14	4	2	6	10	5	1	5	13	2
B_Run-SP154	5	0	0	0	0	0	0	0	0	1	0	0	0	0	0	1	0	0	0	0	0	0	3	0	0	0	0	0	0	1	0	0	0	0	0	0	1	0	0	0	0	0	0	0	0	0	0	0	1
B_S085	2	0	0	2	0	0	1	24	41	64	13	4	12	28	193	239	271	244	386	196	258	330	0	376	266	321	236	272	349	369	368	322	267	3	224	204	25	17	97	85	5	13	228	205	0	6	120	0	14
B_S1-3-65	0	0	0	0	0	0	0	0	0	0	0	0	0	0	0	0	0	0	0	0	1	0	0	0	0	0	1	0	0	0	1	0	0	0	0	0	0	0	0	0	0	0	0	0	1	0	0	0	0
B_S-70	0	0	0	0	0	0	0	0	0	0	0	0	0	0	1	1	2	0	2	4	1	3	0	4	1	7	0	0	4	0	2	5	0	0	10	11	0	9	4	1	0	1	13	16	0	0	0	0	0
B_Saccharimonadales	202	25	37	85	151	118	82	92	26	58	67	99	163	106	126	126	118	150	117	101	179	139	212	200	168	153	243	239	146	266	324	249	432	89	254	270	365	289	245	418	186	341	177	245	80	187	271	126	183
B_Salinisphaerales	50	4	14	50	28	11	18	88	13	41	21	15	28	31	75	51	53	61	55	48	99	112	29	133	141	118	123	66	165	210	49	149	66	27	95	104	180	297	119	99	294	399	98	109	74	272	140	69	55
B_SAR11_clade	2	4	1	1	3	3	4	0	0	2	1	0	3	3	1	2	0	1	1	1	0	0	1	1	2	2	1	3	1	2	0	1	3	3	4	6	2	1	5	0	1	0	1	4	0	3	2	0	1
B_SAR202_clade	6	0	0	0	0	1	0	37	12	37	14	5	24	76	48	24	34	47	14	39	1	6	0	19	4	1	3	26	14	37	11	3	10	3	13	18	0	0	18	23	1	1	30	39	1	1	1	1	4
B_S-BQ2-57_soil_group	142	6	8	22	8	31	27	74	49	36	21	97	79	148	66	70	64	101	96	128	61	51	104	57	38	44	66	96	69	78	68	77	96	157	137	143	0	56	92	124	2	34	125	179	27	1	123	46	173
B_SBR1031	11	2	0	0	1	6	4	285	6	33	3	44	19	102	336	680	532	286	698	634	463	750	4	730	482	814	535	311	474	603	404	696	480	6	504	592	596	683	184	208	148	730	329	425	11	243	638	2	95
B_SBYH-1030	0	0	0	0	0	0	0	0	0	0	0	0	0	0	0	0	0	0	0	0	1	0	0	0	0	1	1	0	0	0	0	1	0	0	0	0	0	0	0	0	0	0	0	0	0	0	0	0	0
B_sediment-surface35	0	0	0	0	0	0	0	1	1	0	1	0	2	0	0	0	0	0	0	0	1	0	2	0	0	0	0	0	1	0	1	0	1	0	0	0	0	0	0	1	0	0	0	0	0	0	0	1	0
B_SepB-3	0	0	0	0	0	0	0	1	0	2	0	0	0	1	0	0	0	0	1	0	0	0	0	0	0	0	0	0	0	0	0	0	0	0	0	0	0	0	0	0	0	0	0	0	0	0	0	0	0
B_Sh765B-AG-111	0	0	0	0	0	0	0	0	0	1	0	0	0	0	0	0	0	0	0	1	0	0	0	0	0	1	0	0	0	0	0	0	0	0	0	0	0	0	0	0	0	0	0	0	0	0	0	0	0
B_Sh765B-TzT-20	0	0	0	0	0	0	0	0	0	0	0	0	0	0	0	0	0	0	0	0	0	0	0	0	0	0	0	0	0	0	0	0	0	0	0	0	0	0	0	0	0	0	0	0	0	0	0	0	0
B_Silvanigrellales	24	2	15	15	33	13	6	35	14	23	24	35	57	36	4	4	2	3	4	1	17	13	39	13	5	8	15	27	17	21	17	11	15	12	9	4	34	40	9	10	39	19	10	2	17	40	13	18	19
B_SJA-15	0	0	0	0	0	0	0	3	0	2	2	0	1	2	4	4	2	2	5	6	1	0	0	5	4	0	2	1	2	2	3	1	1	0	2	8	2	2	1	3	0	4	1	1	0	2	4	0	1
B_SJA-28	1	0	0	0	0	0	0	1	0	1	0	0	2	1	1	3	0	1	3	0	3	1	0	1	2	7	3	12	7	3	10	1	6	2	0	0	7	11	0	0	0	6	0	1	0	8	2	0	0
B_SM1A07	1	0	0	0	0	0	0	1	0	2	0	0	0	0	0	0	0	0	3	0	1	7	0	11	2	2	5	11	9	10	4	3	6	0	1	0	0	3	2	0	0	0	0	3	0	0	9	0	0
B_SM23-32	0	0	0	0	0	0	0	0	0	0	0	0	0	0	0	0	0	0	0	0	0	0	0	0	0	0	0	0	0	0	0	0	0	0	0	0	0	0	0	0	0	0	0	0	0	0	0	0	0
B_Sneathiellales	0	0	2	2	2	1	1	4	0	5	2	2	5	3	4	4	7	9	7	16	7	11	2	6	21	11	13	6	16	20	18	11	16	1	5	7	1	5	10	7	1	3	2	5	0	2	8	0	1
B_Solibacterales	3058	342	400	1525	562	749	979	2462	1035	2740	961	3837	2299	3429	2620	3344	3520	2656	2056	2256	3772	3697	2679	3027	3063	2604	2466	3161	3475	3977	3249	2611	2277	4377	3133	2883	498	1112	2563	3052	429	1153	3339	2111	2869	446	2184	3808	4262
B_Solirubrobacterales	2461	2701	3276	4523	11138	7461	4066	1421	1060	3140	1612	2611	2947	2536	1425	1025	1234	1209	1354	1007	1256	1169	2240	1402	1727	1790	2267	1462	1303	1169	1844	1823	2126	2288	2671	2202	2554	3032	3345	2611	1074	4087	2146	1235	2137	1419	2976	2791	2325
B_SPG12-343-353-B75	0	0	0	0	0	0	0	0	0	0	0	0	0	0	0	0	0	0	0	0	0	0	0	0	0	0	0	1	0	0	0	0	0	0	0	1	0	0	1	0	0	0	0	0	0	0	1	0	0
B_SPG12-461-471-B8	0	0	0	0	0	0	0	0	0	0	0	0	0	0	0	0	0	0	0	0	0	0	0	0	0	0	0	0	0	0	0	0	0	0	0	0	0	0	0	0	0	0	0	0	0	0	0	0	0
B_Sphingobacteriales	235	19	41	96	129	105	74	79	39	93	44	153	125	130	403	305	137	531	287	232	1700	1263	145	3160	900	903	998	3056	1335	1429	1255	1291	1344	119	1600	2621	4356	2047	1736	2902	5583	1654	1334	1853	90	5272	1591	210	747
B_Sphingomonadales	75	12	39	76	74	76	84	48	16	35	33	32	51	83	163	187	157	182	237	186	731	478	62	456	793	670	579	547	507	380	676	512	577	57	396	208	4548	1392	364	146	5482	1570	269	175	127	6524	1041	96	189
B_Spirochaetales	25	1	0	3	0	0	1	8	1	2	5	16	2	10	38	96	74	2	15	28	28	72	6	23	18	12	5	29	51	36	5	27	22	5	6	7	1	5	8	11	0	1	4	34	2	0	4	1	20
B_SS1-B-02-17	0	0	0	0	0	0	0	0	0	0	0	0	0	0	0	0	0	0	0	0	0	0	0	0	0	0	0	0	0	0	0	0	0	0	0	0	0	0	0	0	0	0	0	0	0	0	0	0	0
B_SS1-B-04-55	1	0	0	0	0	0	0	0	0	0	0	0	0	0	1	0	0	0	0	0	0	0	2	0	0	0	1	1	0	0	0	0	1	0	0	1	0	0	0	1	0	0	0	0	0	0	2	1	0
B_SS1-B-07-19	0	0	0	0	0	0	0	0	0	0	0	0	0	0	0	0	0	0	0	0	0	0	0	0	0	0	0	0	0	0	0	0	0	0	0	0	0	0	0	0	0	0	0	0	0	0	0	0	0
B_SS1-B-09-64	2	0	0	0	0	2	0	0	1	0	0	1	0	1	0	0	0	0	0	0	0	0	0	0	1	0	1	0	0	0	1	0	0	1	0	0	0	0	0	1	0	0	0	0	0	0	0	0	0
B_Staphylococcales	1	1	3	1	3	65	0	1	0	4	2	0	3	3	1	0	0	16	4	2	12	0	4	3	2	2	1	4	1	3	3	0	2	0	11	4	3	22	4	8	5	5	4	3	3	4	1	0	5
B_Steroidobacterales	110	10	13	48	27	26	23	172	80	314	36	173	69	213	106	189	256	90	392	150	399	402	66	552	283	752	704	180	446	244	228	341	291	40	131	93	107	132	114	76	52	104	134	105	54	65	86	67	139
B_Streptomycetales	124	63	93	171	356	342	168	36	32	64	83	88	98	56	156	240	273	321	855	225	582	729	88	795	1445	1194	2046	299	275	243	642	362	563	130	631	359	418	406	467	219	245	304	340	184	223	280	382	161	108
B_Streptosporangiales	434	381	264	400	660	1300	466	123	79	155	158	332	309	186	338	288	225	217	182	233	99	143	290	171	126	155	200	127	113	104	151	199	197	337	152	121	173	102	187	233	51	188	353	877	939	85	153	528	190
B_Subgroup_12	67	0	2	8	8	6	2	170	28	100	20	232	59	37	18	42	28	29	37	46	32	48	58	47	25	32	22	49	40	52	47	65	57	154	26	65	3	18	27	43	0	9	37	69	19	1	127	3	294
B_Subgroup_13	234	7	8	26	9	17	7	314	66	294	73	217	113	320	127	77	112	206	86	126	79	66	95	56	56	35	62	76	47	98	42	52	43	615	87	89	2	3	54	68	0	1	64	43	117	0	11	109	381
B_Subgroup_15	15	1	0	2	2	0	0	62	22	89	21	25	39	133	98	94	113	104	89	131	68	39	11	37	27	15	18	86	88	113	58	45	43	59	147	188	1	2	87	126	1	1	119	100	6	0	25	5	29
B_Subgroup_17	15	2	2	4	1	4	2	87	10	33	5	40	13	46	72	158	167	34	282	213	163	335	10	185	134	384	158	153	329	196	123	337	127	52	14	39	10	16	22	30	3	6	125	142	5	2	71	15	45
B_Subgroup_2	6779	957	926	2367	954	1668	1190	18148	7235	17879	6865	11757	21903	17089	11565	6993	5722	8325	4502	4513	3592	2480	11347	2543	2376	1277	2095	4631	2410	3406	2409	1940	2435	13353	6055	6404	35	112	6474	7435	61	91	8367	3682	7556	33	315	6461	8280
B_Subgroup_7	124	7	10	15	11	17	7	103	23	122	22	161	38	62	165	257	239	182	320	184	185	261	76	286	207	230	194	175	201	198	240	251	198	276	150	235	43	101	100	112	16	100	285	214	14	27	182	33	106
B_Subgroup_9	1	0	0	0	1	0	0	1	0	0	0	0	0	1	2	1	0	0	0	3	0	0	0	0	0	0	0	0	0	0	0	1	0	0	0	1	0	0	1	0	0	0	0	0	0	0	1	0	1
B_Sulfobacillales	2	0	0	0	0	0	0	0	0	3	0	1	0	3	1	1	1	0	0	0	1	2	0	0	1	0	0	1	0	0	0	0	0	1	0	2	0	1	2	0	0	0	1	0	0	0	0	0	2
B_Sumerlaeales	1	0	0	1	0	0	0	3	1	3	1	1	2	3	16	19	16	21	39	19	61	95	1	88	52	79	65	94	128	94	83	129	63	2	22	27	66	46	17	9	10	20	30	31	2	19	81	3	5
B_Symbiobacteriales	1	0	0	0	0	0	0	2	0	0	1	0	1	0	5	3	1	4	3	1	0	2	2	1	0	1	0	0	4	5	1	1	2	0	1	0	1	2	1	1	0	4	4	1	1	0	4	0	0
B_Synechococcales	0	0	0	0	0	0	0	0	0	1	0	0	0	0	0	0	0	0	0	0	0	0	0	0	0	0	0	0	0	0	1	1	2	0	0	1	0	2	0	0	0	0	0	0	0	0	0	0	0
B_Synergistales	0	0	0	1	0	0	0	3	0	1	1	0	0	1	1	0	0	0	0	0	0	3	0	1	0	2	0	1	5	0	0	2	1	0	0	0	0	1	0	0	0	2	0	0	0	1	1	0	0
B_Syntrophales	2	1	0	1	3	0	1	0	1	2	0	8	5	0	2	5	2	1	4	2	1	3	3	2	1	0	2	4	2	0	1	4	0	0	1	5	0	2	3	0	2	3	2	3	0	1	2	1	1
B_Syntrophobacter_sp	0	0	0	0	0	0	0	0	0	0	0	0	0	0	0	0	0	0	0	0	0	0	0	0	0	0	0	0	0	0	0	0	0	0	0	0	0	0	0	0	0	0	0	0	0	0	0	0	0
B_Syntrophobacterales	3	0	1	0	0	1	0	3	1	2	1	9	3	1	1	2	0	1	6	3	0	2	5	2	2	2	0	3	4	3	2	1	1	4	1	3	0	1	1	2	1	2	1	3	0	1	3	1	0
B_Syntrophomonadales	0	0	1	0	0	0	0	0	0	1	1	0	0	2	1	1	0	0	1	0	0	0	0	0	0	0	0	0	0	0	0	0	1	2	0	0	0	1	0	0	0	0	1	0	0	0	2	0	0
B_Syntrophorhabdales	2	0	0	2	0	0	0	1	0	1	1	5	0	0	2	0	0	0	0	1	0	0	0	1	1	0	0	1	1	0	0	2	1	1	0	8	0	2	0	1	0	1	1	4	0	1	2	1	3
B_SZB30	0	0	0	0	0	0	0	0	0	0	0	0	0	0	1	0	0	1	0	0	0	0	0	0	0	0	0	0	0	0	0	0	0	0	0	1	0	0	0	1	0	1	0	0	0	0	0	0	0
B_SZB50	0	0	0	0	0	0	0	0	0	0	0	0	0	0	0	0	1	0	0	1	2	1	0	2	1	0	0	0	0	0	0	1	0	0	0	0	0	0	0	0	0	0	0	0	0	1	0	0	0
B_SZB7	0	0	0	0	0	0	0	0	0	0	0	0	0	0	0	0	0	0	0	0	0	0	0	0	0	0	0	0	0	0	0	0	0	0	0	0	0	0	0	0	0	0	0	0	0	0	0	0	0
B_t0.6.f	0	0	0	0	0	0	0	0	0	0	0	0	0	0	0	0	0	0	0	0	0	0	0	1	0	0	0	0	0	0	0	0	0	0	0	0	0	0	0	0	0	0	0	0	0	0	0	0	0
B_TDNP-Wbc97-11-7-16	0	0	0	0	0	0	0	0	0	0	0	0	0	0	0	0	0	0	0	0	0	0	0	0	0	1	0	0	0	0	0	0	0	0	0	0	0	0	0	0	1	0	0	1	0	0	0	0	0
B_Tenderiales	4	0	0	1	3	2	2	1	1	0	1	1	5	1	1	0	1	1	0	0	2	5	3	1	1	5	0	2	3	2	3	3	1	5	1	0	1	2	0	1	1	2	2	2	0	0	4	1	3
B_Tepidisphaerales	3143	444	1065	2012	1545	1877	1150	1505	1070	1852	941	2682	4001	1966	2517	2330	2837	2423	2719	2269	4150	3167	2903	2574	3783	2538	3529	3524	3332	3786	4593	3121	2960	3277	4565	4674	3706	3611	5710	5076	3091	4399	3403	2538	3587	3058	6243	2925	3241
B_terrestrial_metagenome	0	0	1	0	2	0	0	0	0	0	0	1	0	0	0	0	1	0	0	0	0	1	1	0	0	1	0	0	0	1	2	1	1	0	0	0	1	0	0	1	1	0	0	0	1	0	0	1	0
B_Thalassobaculales	4	1	1	1	1	0	2	7	2	2	5	2	8	5	3	3	2	1	3	5	11	6	2	7	6	10	6	7	8	4	6	8	4	0	10	8	2	5	8	11	4	3	8	4	3	0	9	3	2
B_Thermacetogeniales	1	0	0	4	1	0	0	6	3	4	1	0	4	5	0	7	1	1	2	1	7	3	3	2	2	1	2	5	2	7	2	1	2	2	2	6	0	0	1	6	0	1	0	0	0	0	1	3	0
B_Thermaerobacterales	0	0	0	0	0	0	0	0	0	0	0	0	0	0	0	0	0	0	0	0	0	1	0	0	0	0	0	0	0	0	0	0	0	0	0	0	0	0	0	0	0	0	0	0	0	0	0	0	0
B_Thermales	0	0	0	0	0	0	0	0	0	0	0	0	0	6	0	0	0	1	1	0	0	0	0	1	0	0	0	0	0	1	0	0	0	0	3	1	3	0	0	0	0	1	0	1	0	2	5	0	0
B_Thermicanales	0	0	0	0	0	0	0	0	0	0	0	0	0	0	0	0	0	0	0	0	0	0	0	0	0	0	0	1	0	0	0	0	0	0	0	0	0	0	0	0	0	0	0	0	0	0	0	0	0
B_Thermincolales	0	0	0	0	0	0	0	0	1	0	0	0	0	0	0	0	0	0	0	0	0	0	0	3	0	0	0	1	0	1	0	0	0	0	0	0	0	2	0	0	1	0	0	0	0	0	1	0	0
B_Thermoactinomycetales	4	1	3	0	4	4	0	1	0	0	1	2	0	0	1	1	2	3	1	4	0	1	2	3	0	0	2	1	1	1	3	0	1	8	0	0	0	1	1	3	2	1	0	2	0	0	3	3	0
B_Thermoanaerobacterales	0	0	0	0	0	0	0	0	0	0	0	0	0	1	0	0	0	0	0	0	0	0	0	0	0	0	0	0	0	0	0	0	1	0	0	0	0	0	0	0	0	1	0	0	0	0	1	0	0
B_Thermoanaerobaculales	22	13	27	32	13	99	14	312	330	496	80	7	33	302	483	588	337	659	1221	363	1030	768	4	919	813	1247	518	1140	721	485	467	890	411	31	835	499	491	341	673	358	89	553	609	430	51	203	1064	7	90
B_Thermobaculales	0	0	0	0	0	0	0	0	0	0	0	1	0	0	0	0	0	0	0	0	1	0	0	0	0	1	0	0	0	0	0	0	0	0	0	0	1	0	0	0	0	0	0	0	0	0	0	0	0
B_Thermodesulfobacteriales	0	0	0	0	0	0	0	2	0	0	0	1	0	0	0	0	0	0	1	0	0	0	0	0	0	0	0	0	0	0	0	0	0	0	0	0	0	1	0	0	0	1	0	0	0	0	0	0	0
B_Thermodesulfobiales	0	0	0	0	0	0	0	0	0	0	0	0	0	0	0	0	0	0	0	0	0	0	0	0	0	0	0	0	0	0	0	0	0	0	0	0	0	0	0	0	0	0	0	0	0	0	0	0	0
B_Thermodesulfovibrionales	0	0	0	0	0	0	0	0	0	0	0	0	0	0	0	0	1	0	0	0	0	1	0	0	0	0	0	0	0	0	0	0	0	1	0	1	0	0	1	1	0	0	0	0	1	0	0	0	0
B_Thermoflexales	0	0	0	0	0	0	0	0	0	0	0	1	0	0	0	0	0	1	0	0	0	0	2	0	0	0	0	0	2	0	1	1	0	0	0	0	0	0	0	0	0	0	0	0	0	0	0	0	0
B_Thermolithobacterales	0	0	0	0	0	0	0	0	0	0	0	0	0	0	0	0	0	0	0	0	0	0	0	0	0	0	0	0	0	0	0	0	0	0	0	0	1	0	0	0	0	0	0	0	0	0	0	0	0
B_Thermomicrobiales	2	0	0	0	8	7	8	10	1	18	1	5	8	8	90	129	133	76	264	118	103	149	4	108	176	195	207	77	128	72	100	126	135	2	18	43	134	155	22	21	19	153	38	66	8	38	140	0	23
B_Thermophilales	0	2	4	0	6	0	2	0	0	1	0	0	0	0	0	0	0	0	1	2	0	0	1	0	0	0	0	0	0	0	0	0	1	0	1	1	1	1	1	0	0	1	1	0	1	0	0	1	0
B_Thermosynechococcales	0	0	0	0	0	0	0	0	0	0	0	0	0	0	0	0	0	0	0	0	0	0	0	0	0	0	0	0	0	0	0	0	0	0	0	0	0	0	0	0	1	1	0	0	0	0	1	0	0
B_Thermotogales	0	0	0	0	0	0	0	0	0	0	0	0	0	0	0	0	0	0	0	0	0	0	0	0	0	0	0	0	0	0	0	0	0	0	0	0	0	0	0	0	0	0	0	0	0	0	0	0	0
B_Thermovenabulales	2	1	0	0	1	0	1	0	2	0	2	2	0	0	0	0	0	0	0	0	0	0	0	0	0	0	0	0	0	0	0	0	1	0	0	0	0	1	0	2	0	0	0	0	1	0	1	0	1
B_Thiohalorhabdales	3	0	0	1	0	0	0	0	0	0	0	0	1	1	0	1	0	0	0	0	0	1	1	1	0	0	0	0	1	0	0	0	0	0	0	0	1	0	0	0	1	0	0	1	2	0	0	0	1
B_Thiomicrospirales	0	2	0	0	1	2	0	0	1	0	3	2	0	1	0	1	0	0	0	1	0	0	1	0	1	2	0	0	0	0	2	1	0	1	0	0	0	0	0	1	1	0	0	1	0	0	2	3	1
B_Thioprofundaceae	0	0	0	0	0	0	0	1	0	0	0	0	3	0	0	0	1	0	0	0	0	0	1	0	0	0	0	0	0	0	0	1	0	0	0	0	0	0	0	1	0	0	0	0	0	0	0	0	0
B_Thiotrichales	3	0	0	1	3	2	2	5	7	5	8	3	13	5	4	3	1	9	4	2	5	12	6	15	4	5	6	2	7	22	10	4	8	0	0	2	9	16	1	1	6	7	1	2	4	12	7	2	2
B_Tistrellales	5	1	2	2	2	3	0	2	0	6	0	3	2	2	1	18	10	7	29	19	8	27	13	14	11	51	14	13	20	14	4	24	17	5	6	8	46	9	7	4	9	11	8	6	3	24	21	6	2
B_TSBb06	0	0	0	0	0	1	0	0	0	0	0	0	0	0	0	0	0	1	0	0	0	0	0	0	0	0	1	0	0	0	0	0	0	0	0	1	0	0	0	0	0	0	0	0	0	0	1	0	0
B_UA11	0	0	0	0	1	0	0	0	0	1	0	0	0	0	0	0	3	0	0	0	2	0	0	0	0	0	0	0	3	1	0	3	0	0	1	2	3	4	1	1	2	10	1	7	0	3	8	0	0
B_UASB-TL25	1	0	0	0	0	0	0	2	0	0	0	30	0	0	2	2	7	2	8	8	9	17	2	17	6	18	2	5	27	27	16	22	9	3	1	5	0	2	6	0	1	1	7	19	0	0	8	0	2
B_UBA10353_marine_group	5	1	0	1	1	1	0	7	2	1	3	0	1	3	0	1	2	1	0	0	4	5	2	3	4	7	3	5	4	1	7	4	3	0	3	2	4	3	3	3	0	2	1	2	2	9	8	1	6
B_UBA4486	0	0	0	0	0	0	1	0	0	0	1	1	0	0	1	0	0	0	0	0	0	0	0	0	0	0	0	0	0	1	0	0	0	0	0	0	0	0	0	0	0	0	0	0	0	0	1	0	0
B_UBA9983	0	0	0	0	0	0	0	0	0	0	0	0	0	0	0	0	0	0	0	0	0	0	0	0	1	0	0	1	0	0	1	0	0	0	0	0	0	1	0	0	0	0	0	0	0	0	0	0	0
B_uncultured_Acidobacteria_bacterium	20	3	3	7	5	2	2	47	37	123	15	38	22	43	217	280	261	334	283	314	309	337	46	297	184	213	142	325	539	505	351	369	273	26	241	289	7	11	174	155	1	7	441	548	14	2	130	14	54
B_uncultured_Acidobacteriaceae_bacterium	0	0	0	0	0	0	0	0	0	0	0	0	0	0	6	16	18	0	39	23	8	31	0	3	6	29	9	21	77	20	13	42	13	0	2	2	0	0	7	0	0	0	14	25	0	0	11	0	0
B_uncultured_Acidobacteriales_bacterium	2	0	1	0	0	0	0	2	0	3	0	1	1	2	4	3	4	4	3	5	3	3	0	3	0	6	1	1	5	5	1	3	3	1	4	3	0	1	2	2	0	0	1	6	0	0	1	0	0
B_uncultured_Acidobacterium_sp	5	1	0	2	1	1	0	8	6	9	3	2	12	9	4	12	4	5	20	6	7	4	10	1	3	8	4	7	12	3	3	9	2	5	3	5	1	0	5	12	0	0	8	14	3	0	6	4	3
B_uncultured_actinobacterium	1	0	0	0	2	0	0	0	0	0	2	2	0	1	7	13	9	4	17	8	13	15	0	5	5	6	7	16	12	18	9	22	4	3	13	13	7	9	12	4	1	9	17	16	2	5	14	0	8
B_uncultured_Actinomycetales_bacterium	0	0	0	0	0	0	0	0	0	0	0	0	0	0	0	0	0	0	0	0	0	0	0	0	0	0	0	0	0	0	0	0	0	0	0	0	0	0	0	0	0	0	0	0	0	0	0	0	0
B_uncultured_actinomycete	0	0	0	0	0	0	0	0	0	0	0	0	0	0	0	0	0	0	0	0	0	0	0	0	0	0	0	0	0	0	0	0	0	0	0	0	0	0	0	0	0	0	0	0	0	0	0	0	0
B_uncultured_Alphaproteobacteria_bacterium	0	0	0	0	0	0	0	0	0	0	0	0	0	0	0	0	0	0	1	0	0	0	0	0	0	0	0	0	0	0	0	0	0	0	0	0	0	0	0	0	0	0	1	0	0	0	0	0	0
B_uncultured_anaerobic_bacterium	0	0	0	0	0	0	0	0	0	0	0	0	0	0	1	0	0	0	0	0	2	0	0	0	3	1	0	0	0	2	3	3	0	0	0	0	0	0	0	0	0	0	0	0	0	0	0	0	0
B_uncultured_Anaerolineaceae_bacterium	3	0	0	0	0	2	0	9	9	10	3	14	8	13	57	71	79	79	95	80	53	66	1	63	52	62	53	51	48	58	60	46	63	2	37	40	0	3	18	34	0	1	47	39	0	1	27	0	18
B_uncultured_Anaerolineae_bacterium	0	0	0	0	0	0	0	0	0	0	0	0	0	0	0	0	0	0	0	0	0	0	0	0	0	0	0	0	0	0	0	0	0	0	0	0	0	0	0	0	0	0	0	0	0	0	0	0	0
B_uncultured_Anaerolineales_bacterium	0	0	0	0	0	0	0	0	0	0	0	0	0	1	0	1	0	2	1	0	2	0	0	1	1	1	0	0	0	1	1	0	1	1	0	0	0	0	1	0	0	0	2	0	0	0	0	1	0
B_uncultured_Antarctic_bacterium_LB3-13	3	0	3	1	2	5	0	0	0	0	0	4	1	2	0	2	1	1	1	0	3	3	4	3	1	2	0	2	4	1	2	1	2	1	0	0	2	9	0	1	0	7	1	0	1	0	6	2	3
B_uncultured_Antarctic_bacterium_LB3-147	0	0	0	0	0	0	0	0	0	0	0	0	0	0	0	0	0	0	0	0	0	0	0	0	0	0	0	0	0	0	0	0	1	0	0	0	0	1	0	0	0	0	0	1	0	0	0	0	0
B_uncultured_archaeon	0	0	0	0	0	0	0	0	0	0	0	0	0	0	3	0	1	1	0	2	0	1	1	3	0	1	1	0	4	0	1	1	1	0	0	0	0	2	0	1	0	0	2	1	0	0	1	0	0
B_uncultured_Armatimonadetes_bacterium	14	0	0	0	0	0	0	5	5	4	2	6	2	8	33	45	47	22	38	36	28	19	0	30	17	25	22	31	39	46	24	41	31	11	48	73	56	64	25	37	14	43	46	19	1	16	85	2	7
B_uncultured_Bacillales_bacterium	0	0	0	0	0	0	0	0	0	0	0	0	0	0	0	0	0	1	0	0	2	0	0	1	0	0	0	3	3	0	1	1	1	0	0	0	1	0	0	0	0	0	0	0	0	0	0	0	0
B_uncultured_bacterium_#0319-6A14	0	0	0	0	0	0	0	0	0	0	0	0	0	0	0	0	0	0	0	0	0	0	0	0	0	0	0	0	0	0	0	0	0	0	0	0	0	0	0	0	0	0	0	0	0	0	0	0	0
B_uncultured_bacterium_#0319-6A24	0	0	0	0	0	0	0	0	0	0	0	0	0	0	0	2	2	0	0	0	0	0	0	0	0	0	0	0	0	0	0	0	0	0	0	0	0	0	0	0	0	0	0	0	0	0	0	0	0
B_uncultured_bacterium_#0319-6E2	3	0	0	2	0	1	0	0	0	0	0	2	0	0	14	1	2	1	0	1	3	0	0	1	1	1	1	7	1	1	3	2	2	7	2	7	1	0	2	2	1	3	3	0	0	0	0	0	0
B_uncultured_bacterium_#0319-7L14	0	0	0	0	0	0	0	0	0	0	0	0	0	0	0	0	0	0	0	0	0	0	0	0	0	0	0	0	0	0	0	0	0	0	0	0	0	0	0	0	0	0	0	0	0	0	0	0	0
B_uncultured_bacterium_#0425-2M17	0	0	0	0	0	0	0	0	0	0	0	0	0	0	0	0	0	0	0	0	0	0	0	0	0	0	0	0	0	0	0	0	0	0	0	0	0	0	0	0	0	0	0	1	0	0	0	0	0
B_uncultured_bacterium_17F9	0	0	0	0	0	0	0	0	0	0	0	0	0	0	0	0	0	0	0	0	0	0	0	0	0	0	0	0	0	0	0	0	0	0	0	0	0	0	0	0	0	0	1	0	0	0	0	0	0
B_uncultured_bacterium_contig00016	0	0	0	0	0	0	0	0	0	0	1	0	0	0	0	1	1	1	0	1	0	0	0	0	0	0	0	1	0	1	1	0	0	0	0	0	0	0	1	0	0	1	2	2	0	0	0	0	0
B_uncultured_bacterium_gp18	0	0	0	0	0	0	0	0	0	0	0	0	0	0	0	0	0	0	0	0	0	0	0	0	0	0	0	0	0	0	0	0	0	0	0	0	0	0	0	0	0	0	0	0	0	0	0	0	0
B_uncultured_bacterium_KM3-18-F8	0	0	0	0	0	0	0	0	0	0	0	0	0	0	0	0	0	0	0	0	0	0	0	0	0	0	0	0	1	0	0	0	0	0	0	0	0	0	0	0	0	0	0	0	0	0	0	0	0
B_uncultured_bacterium_mle1-48	0	0	0	0	0	0	0	0	0	0	0	0	0	0	0	0	0	0	0	0	0	0	0	0	0	0	0	0	0	0	0	0	0	0	0	0	0	0	0	0	0	0	0	0	0	0	0	0	0
B_uncultured_bacterium_PHOS-HE93	0	0	0	0	0	0	0	0	0	0	0	0	0	0	0	0	0	0	1	0	0	0	0	0	0	0	0	0	0	0	0	0	0	0	0	0	0	0	0	0	0	0	0	0	0	0	0	0	0
B_uncultured_bacterium_SJA-121	0	0	0	0	0	0	0	0	0	0	0	0	0	0	0	0	0	0	0	0	0	0	0	0	0	0	0	0	0	0	0	0	0	0	0	0	0	0	0	0	0	0	0	0	0	0	0	0	0
B_uncultured_bacterium_SJA-171	0	0	0	0	0	0	0	0	0	0	0	0	0	0	0	0	0	0	0	0	0	0	0	0	0	0	0	1	0	0	0	0	0	0	0	0	0	0	0	0	0	0	0	0	0	0	0	0	0
B_uncultured_bacterium_SJA-176	0	0	0	0	0	0	0	0	0	0	0	0	0	0	0	0	0	0	0	0	0	0	0	1	0	2	1	0	0	0	0	1	0	0	0	0	1	1	0	1	1	0	0	0	1	1	1	0	0
B_uncultured_Bellilinea_sp	0	0	0	0	0	0	0	1	0	4	0	0	0	1	0	2	1	2	3	3	0	1	0	0	1	5	1	5	2	2	1	1	2	0	1	1	0	0	0	0	0	0	2	5	0	0	0	0	0
B_uncultured_beta_proteobacterium	0	0	0	0	0	0	0	3	0	4	0	0	0	1	12	16	31	14	21	44	5	12	0	14	10	8	15	20	17	18	12	11	17	1	2	0	2	0	1	2	2	1	4	10	0	0	3	0	0
B_uncultured_Caldilinea_sp	3	0	0	0	0	0	0	3	41	99	24	8	18	77	20	9	15	36	14	13	6	5	0	13	11	1	4	24	12	20	10	7	9	6	45	29	0	0	28	20	0	0	29	9	0	0	1	0	9
B_uncultured_Caldilineaceae_bacterium	0	0	0	0	0	0	0	0	0	0	0	0	0	0	0	0	1	0	2	1	0	0	0	0	0	0	0	0	0	0	0	1	0	0	0	0	0	0	0	0	0	0	0	0	0	0	0	0	0
B_uncultured_Caldilineae_bacterium	0	0	0	0	0	0	0	0	0	0	0	0	0	0	1	4	11	3	20	23	8	9	0	5	11	6	5	16	20	12	4	10	16	0	2	3	1	2	1	0	0	0	7	1	1	1	4	0	0
B_uncultured_candidate_division_WS6_bacterium	0	0	0	0	0	0	0	0	0	0	0	0	0	0	0	1	0	1	0	0	0	1	0	0	3	3	2	4	3	5	3	3	1	0	0	0	0	0	0	0	0	0	0	1	0	0	1	0	0
B_uncultured_candidate_division_WWE3_bacterium	0	0	0	0	0	0	0	0	0	0	0	0	0	0	0	0	0	1	0	0	1	1	0	0	0	0	0	2	1	1	3	2	1	0	0	0	0	0	1	0	0	0	0	0	0	0	0	0	0
B_uncultured_Candidatus_Atribacteria_bacterium	0	0	0	0	0	0	0	1	0	1	0	0	0	1	0	0	0	0	0	0	0	0	0	0	0	0	0	0	1	0	1	1	0	0	0	0	2	0	0	0	0	0	1	0	0	0	0	0	0
B_uncultured_Catenulispora_sp	0	0	0	0	0	0	0	0	0	0	0	0	0	0	0	1	3	0	1	0	1	1	0	2	0	5	3	2	2	2	3	0	4	0	2	0	0	0	0	0	0	0	4	6	0	0	2	0	0
B_uncultured_Catenuloplanes_sp	0	0	0	0	0	0	0	0	0	0	0	0	0	0	0	0	0	0	0	2	0	1	0	0	0	0	0	0	0	0	0	0	0	0	0	0	0	0	0	0	0	0	0	0	0	0	0	0	0
B_uncultured_Chitinophagaceae_bacterium	4	0	1	2	0	0	0	3	0	1	0	5	0	0	26	11	26	12	12	13	27	33	1	17	23	12	17	14	31	24	28	16	12	3	16	12	0	0	9	5	0	3	25	16	0	0	3	1	10
B_uncultured_Chloroflexi_bacterium	124	8	5	22	11	45	6	634	285	1049	203	218	196	513	561	485	670	486	453	572	192	223	67	245	145	239	161	361	260	225	249	271	308	140	83	91	39	41	62	55	9	9	166	140	40	18	75	15	127
B_uncultured_Chloroflexus_sp	0	1	0	0	0	0	0	12	3	14	0	0	0	3	6	6	5	6	2	2	1	0	0	2	0	1	0	3	3	1	3	3	2	0	0	1	2	2	1	3	0	0	0	0	0	1	0	0	0
B_uncultured_Clostridia_bacterium	0	0	0	0	0	1	0	3	0	2	0	1	0	0	0	1	0	0	0	0	0	0	0	1	0	0	0	0	0	0	0	0	0	0	1	0	0	0	1	0	0	0	1	2	0	0	0	0	1
B_uncultured_Clostridiales_bacterium	0	0	0	0	0	0	0	0	0	0	0	0	0	0	0	0	0	0	0	0	0	0	0	0	0	0	0	0	0	0	0	0	0	0	0	0	0	0	0	0	0	0	0	0	0	0	0	0	0
B_uncultured_Clostridium_sp	0	0	0	0	0	0	0	0	0	0	0	0	0	0	0	0	0	0	0	0	0	0	0	0	0	0	0	0	0	0	0	0	0	0	0	0	0	0	0	0	0	0	0	0	0	0	0	0	0
B_uncultured_compost_bacterium	0	0	0	0	0	0	0	0	0	0	0	0	0	0	0	0	0	0	0	0	0	0	0	0	0	0	0	0	0	0	0	0	0	0	0	0	0	0	0	0	0	0	1	0	0	0	1	0	0
B_uncultured_Crater_Lake_bacterium_CL500-15	0	0	0	0	0	0	0	0	0	0	0	0	0	0	4	2	3	0	2	3	3	1	0	0	0	0	1	1	0	0	1	0	0	0	1	0	0	0	0	0	0	0	0	3	0	0	0	0	0
B_uncultured_cyanobacterium	1	0	0	0	0	0	0	2	0	4	1	0	1	1	1	3	3	2	2	1	5	0	0	4	1	5	1	1	7	8	1	6	4	0	2	1	0	2	4	1	4	2	0	2	0	2	3	1	1
B_uncultured_deep-sea_bacterium	1	0	0	0	0	0	0	0	0	0	0	0	0	0	0	0	1	0	1	1	0	0	0	1	3	1	0	0	0	0	0	0	0	0	1	1	1	0	0	0	0	0	1	0	0	0	0	0	0
B_uncultured_Dehalococcoides_sp	0	0	0	0	0	0	0	0	0	0	0	0	0	0	0	0	0	0	0	0	0	0	0	0	0	0	0	0	0	0	0	0	0	0	0	0	0	0	0	0	0	0	0	0	0	0	0	0	0
B_uncultured_Dehalococcoidia_bacterium	0	0	0	0	0	1	0	8	9	4	2	0	1	4	16	17	19	18	43	29	10	6	0	10	13	8	3	33	18	26	19	17	10	0	37	35	0	0	29	6	0	0	41	16	0	1	0	0	1
B_uncultured_Dehalogenimonas_sp	1	0	0	2	0	2	0	5	1	2	4	1	0	2	4	9	23	3	35	27	17	16	0	13	9	7	8	19	34	29	17	9	18	4	13	11	0	1	3	3	0	0	17	11	0	0	10	0	0
B_uncultured_delta_proteobacterium	0	0	0	0	0	0	0	1	0	3	1	1	0	2	7	20	37	12	29	27	37	31	4	14	19	20	3	36	46	41	30	40	13	2	32	18	7	0	14	5	1	1	33	24	4	5	11	0	2
B_uncultured_Desulfuromonadaceae_bacterium	0	0	0	0	0	0	0	0	0	0	0	0	0	0	0	0	0	0	0	0	0	0	0	0	0	0	0	0	0	0	0	0	0	0	1	0	0	1	0	0	0	1	0	0	0	0	0	0	0
B_uncultured_Desulfuromonadales_bacterium	0	0	0	0	0	0	0	0	0	0	0	0	0	0	2	8	18	3	4	4	4	9	0	7	5	7	2	6	7	2	4	3	2	0	17	3	0	2	4	0	0	1	18	16	0	1	1	0	0
B_uncultured_Dongia_sp	0	0	0	0	0	0	0	0	0	0	0	0	0	0	0	1	2	0	1	1	1	1	0	2	1	1	1	0	1	0	1	2	0	0	0	1	0	0	1	0	0	0	1	1	0	0	0	0	0
B_uncultured_Elusimicrobia_bacterium	0	0	0	0	0	0	0	0	0	0	0	0	0	0	0	0	1	0	0	0	0	2	0	1	0	0	0	1	1	1	0	0	0	0	0	0	2	0	0	0	0	0	3	0	1	0	1	0	0
B_uncultured_epsilon_proteobacterium_1025	0	0	0	0	0	0	0	0	0	0	0	0	0	0	0	0	0	0	0	0	0	0	0	0	0	0	0	0	1	0	0	0	0	0	0	0	0	0	0	0	0	0	1	0	0	0	0	0	0
B_uncultured_Firmicutes_bacterium	0	0	0	0	1	0	0	2	0	2	0	0	0	1	3	4	8	1	9	9	4	3	0	2	1	12	0	3	5	0	2	2	1	1	4	5	1	2	2	2	0	3	6	5	0	0	11	0	0
B_uncultured_forest_soil_bacterium	2	0	3	1	0	2	0	21	7	41	7	5	11	39	25	9	17	32	10	33	6	1	13	2	1	1	0	10	3	4	2	5	7	3	20	6	1	2	6	16	0	1	9	7	1	1	1	13	3
B_uncultured_gamma_proteobacterium	3	0	0	0	0	0	0	1	0	1	0	1	0	2	0	0	1	0	0	1	0	0	3	0	0	0	0	0	0	0	1	0	0	1	0	0	1	0	0	0	0	0	0	0	0	0	0	0	0
B_uncultured_Gemmatimonadales_bacterium	0	0	0	0	0	0	0	0	0	0	0	0	0	0	0	0	1	0	0	0	0	0	0	1	0	1	1	1	0	1	2	0	3	0	0	0	0	0	0	0	0	0	0	0	0	0	1	0	0
B_uncultured_Gemmatimonadetes_bacterium	1	0	0	0	0	0	0	0	0	0	0	0	0	0	0	0	0	0	0	1	0	2	0	5	1	5	1	1	1	0	2	2	1	0	2	3	0	0	0	0	0	0	3	0	0	0	2	0	0
B_uncultured_Geobacter_sp	0	0	0	0	0	0	0	0	0	0	0	0	0	0	0	0	0	0	0	0	0	0	0	0	0	0	0	0	0	0	0	0	0	0	0	0	0	0	0	0	0	0	0	0	0	0	0	0	0
B_uncultured_Gram-positive_bacterium	0	0	0	0	0	0	0	0	0	0	0	0	0	0	0	0	0	0	0	0	0	0	0	0	0	0	0	0	0	0	0	0	0	0	0	0	0	0	0	0	0	0	0	0	0	0	0	0	0
B_uncultured_Halanaerobiaceae_bacterium	0	0	0	0	0	0	0	3	2	10	0	0	5	6	1	4	5	20	17	12	6	13	0	13	7	16	10	9	10	32	39	23	9	0	15	3	6	14	18	8	18	22	11	6	0	9	23	1	6
B_uncultured_Holophaga_sp	9	0	1	0	0	4	0	19	7	25	5	5	7	23	25	16	10	30	11	20	55	35	8	30	36	27	37	48	28	44	32	41	44	4	24	40	0	3	24	38	0	8	24	15	3	1	17	6	16
B_uncultured_hydrocarbon_seep_bacterium_BPC102	0	0	0	0	0	0	0	0	0	0	0	0	0	0	0	0	0	0	0	0	0	0	0	0	0	0	0	0	0	0	0	0	0	0	0	0	0	0	0	0	0	0	0	0	0	0	0	0	0
B_uncultured_Kineosporiaceae_bacterium	0	0	0	0	0	0	0	0	0	0	0	0	0	0	3	5	21	1	6	12	2	6	0	2	1	5	1	4	9	2	3	11	5	0	2	1	0	0	1	0	0	0	5	7	0	0	0	0	0
B_uncultured_Lentisphaerae_bacterium	0	0	0	0	0	0	0	0	0	0	0	0	0	0	0	0	0	0	0	0	0	0	0	0	0	1	0	0	0	0	0	0	0	0	0	0	0	0	0	0	0	0	0	0	0	0	0	0	0
B_uncultured_Levilinea_sp	0	0	0	0	0	0	0	0	0	0	0	0	0	0	3	2	4	2	6	5	6	5	0	9	10	18	9	3	15	7	10	4	11	0	0	1	0	0	2	0	0	0	4	4	0	0	1	0	0
B_uncultured_Longilinea_sp	0	0	0	0	0	0	0	0	0	0	0	0	0	1	7	7	2	8	6	7	2	1	0	2	1	0	1	3	2	0	1	1	1	0	0	0	0	0	1	0	0	0	1	1	0	0	0	0	0
B_uncultured_Methylocystaceae_bacterium	0	0	0	0	0	0	0	0	0	0	0	0	0	0	0	2	3	0	1	5	0	3	0	1	0	2	0	1	1	6	0	5	2	0	1	0	0	0	0	0	0	0	4	9	0	0	1	0	0
B_uncultured_Microgenomates_group_bacterium	0	0	0	0	0	0	0	0	0	0	0	0	0	0	0	0	1	0	1	1	0	0	0	1	0	0	0	0	2	0	0	0	0	0	0	2	0	1	0	0	0	0	2	2	0	0	1	0	0
B_uncultured_Micromonospora_sp	0	0	0	0	0	0	0	0	0	0	0	0	0	0	0	2	5	1	0	3	0	0	0	0	0	0	0	0	0	0	0	0	0	0	0	0	0	0	2	0	0	0	1	2	0	0	0	0	0
B_uncultured_microorganism	0	0	0	0	0	0	0	0	0	0	0	0	0	0	0	0	0	0	0	0	0	0	0	0	0	0	0	0	0	0	0	0	0	0	0	0	0	0	0	0	0	1	0	0	0	0	0	0	0
B_uncultured_Myxococcales_bacterium	0	0	0	0	0	0	0	0	0	0	0	0	0	0	2	4	4	0	5	1	5	14	0	5	0	9	1	5	17	10	0	8	1	0	0	0	0	0	0	0	0	0	0	0	0	0	1	0	0
B_uncultured_Nitrospinaceae_bacterium	0	0	0	0	0	0	0	0	0	0	0	0	0	0	0	0	0	0	1	0	0	0	0	0	0	0	0	0	0	0	0	0	0	0	0	0	0	0	0	0	0	0	0	0	0	0	0	0	0
B_uncultured_Nitrospira_sp	0	0	0	0	0	0	0	0	0	0	0	0	0	0	0	0	0	0	0	0	0	0	0	0	0	0	0	0	0	0	0	0	0	0	0	0	0	0	0	0	0	0	0	1	0	0	0	0	0
B_uncultured_Nitrospirae_bacterium	0	0	0	0	1	0	0	0	0	1	1	2	0	0	0	1	0	0	1	0	0	0	13	1	0	0	0	0	1	1	0	0	0	2	0	0	0	0	0	0	0	0	1	1	1	0	0	0	0
B_uncultured_organism	3	0	1	3	3	1	0	10	3	19	5	5	10	10	38	87	75	49	59	131	7	3	9	2	2	1	6	7	17	20	6	13	13	4	4	7	2	1	3	9	3	1	8	6	1	0	5	1	8
B_uncultured_Parcubacteria_group_bacterium	0	0	0	0	0	0	0	1	0	0	0	0	0	0	1	0	0	6	1	1	6	8	0	13	2	2	1	8	0	1	7	2	5	0	1	0	0	3	0	1	0	0	2	7	0	0	2	0	0
B_uncultured_Peptococcaceae_bacterium	0	0	0	1	0	0	0	0	0	0	0	0	1	0	1	0	0	0	0	0	0	0	0	0	0	0	0	0	0	0	0	0	0	0	0	0	0	0	0	0	0	0	0	0	0	0	0	0	0
B_uncultured_Planctomyces_sp	0	0	0	0	0	0	0	0	0	0	0	0	0	0	0	0	0	0	0	0	0	1	0	1	0	0	1	0	1	0	0	0	0	0	0	0	0	0	0	0	0	0	1	0	0	0	0	0	0
B_uncultured_Planctomycetaceae_bacterium	13	0	0	2	0	0	0	14	9	11	3	15	3	13	14	21	13	17	25	10	22	55	3	26	14	27	13	30	43	42	20	47	18	18	7	24	3	8	8	6	3	12	13	43	0	4	60	0	10
B_uncultured_Planctomycetales_bacterium	0	0	0	2	0	0	0	0	0	1	0	0	0	0	5	4	5	3	8	4	15	9	2	1	3	6	4	6	13	6	3	13	6	0	0	3	0	2	0	0	0	3	3	3	2	0	10	0	1
B_uncultured_planctomycete	29	0	1	2	5	3	3	14	5	5	3	11	15	12	82	138	42	224	163	372	1462	439	12	35	68	228	40	80	107	76	78	77	30	4	30	55	11	59	14	14	9	6	63	1824	0	7	216	9	16
B_uncultured_prokaryote	1	0	0	0	1	0	1	2	0	0	0	0	0	0	1	3	4	1	2	2	0	2	0	1	1	2	4	3	6	8	2	12	8	0	3	2	4	16	3	0	3	37	0	0	3	10	28	0	5
B_uncultured_proteobacterium	0	0	0	0	0	0	0	0	0	0	0	0	0	0	6	4	7	5	6	3	3	8	0	5	1	2	2	5	2	7	1	6	0	0	9	2	1	3	5	4	0	0	7	11	0	0	1	0	0
B_uncultured_Rhodopirellula_sp	0	0	0	0	0	0	0	0	0	0	0	0	0	0	0	0	0	0	0	0	0	0	0	0	0	0	0	0	0	0	0	0	0	0	0	0	0	0	0	0	0	0	0	0	0	0	0	0	0
B_uncultured_rumen_bacterium	0	0	0	0	0	0	0	0	0	0	0	0	0	0	0	0	0	0	0	0	0	0	0	0	0	0	0	0	0	0	0	0	0	0	0	0	0	0	0	0	0	0	0	0	0	0	0	0	0
B_uncultured_sediment_bacterium	0	0	0	0	0	0	0	0	0	0	0	0	0	0	0	0	0	0	0	0	0	0	0	0	0	0	0	0	0	0	0	0	0	0	0	0	0	0	0	0	0	0	0	0	0	0	0	0	1
B_uncultured_sludge_bacterium	0	0	0	0	0	0	0	0	0	0	0	0	0	0	0	0	0	0	0	0	0	0	0	0	0	0	0	0	0	0	0	0	0	0	0	0	0	0	0	0	0	0	0	0	0	0	0	0	0
B_uncultured_sludge_bacterium_H16	0	0	0	0	0	0	0	0	0	0	0	0	0	0	1	1	4	2	4	1	1	3	0	4	2	2	1	2	6	2	1	6	1	0	3	3	1	0	18	4	0	0	2	5	0	0	0	0	0
B_uncultured_soil_bacterium	15	1	0	1	0	1	2	158	39	261	52	17	16	146	125	160	159	124	183	162	167	157	5	214	138	162	155	167	187	230	204	224	192	18	85	99	45	66	75	58	12	35	130	109	5	15	99	5	32
B_uncultured_soil_bacterium_PBS-II-37	0	0	0	0	0	0	0	0	0	0	0	0	0	0	0	0	0	0	0	1	0	0	0	0	0	0	0	0	0	0	0	0	0	0	0	0	0	0	0	0	0	0	0	0	0	0	0	0	0
B_uncultured_Spirochaetes_bacterium	0	0	0	0	0	0	0	1	2	0	0	0	0	2	0	0	0	0	0	0	0	0	0	0	0	0	0	0	0	0	0	0	0	1	0	0	0	0	0	0	0	0	0	0	0	0	0	0	0
B_uncultured_Streptomyces_sp	0	0	0	0	0	0	0	0	0	0	0	0	0	0	1	0	4	1	2	3	0	0	0	4	0	0	1	0	0	0	0	1	0	0	0	0	0	0	1	0	0	0	2	9	0	0	0	0	0
B_uncultured_Syntrophaceae_bacterium	0	0	0	0	0	0	0	0	0	0	0	0	0	0	0	0	0	0	0	0	0	0	0	0	0	0	0	0	0	0	0	0	0	0	0	0	0	0	0	0	0	0	0	0	0	0	0	0	0
B_uncultured_Syntrophobacterales_bacterium	0	0	0	0	0	0	0	0	0	0	0	0	0	0	7	10	18	1	19	6	11	10	0	3	2	7	0	10	15	5	1	3	3	0	4	1	0	0	0	0	0	0	7	12	0	0	1	0	0
B_uncultured_Syntrophus_sp	0	0	0	0	0	0	0	0	0	0	0	0	0	0	0	0	0	0	0	0	0	0	0	0	0	0	0	0	0	0	0	0	0	0	0	0	0	0	0	0	0	0	0	0	0	0	0	0	0
B_uncultured_Termite_group_1_bacterium	0	0	0	0	0	0	0	0	0	0	0	0	0	0	8	4	4	4	5	6	4	4	0	10	6	3	5	9	14	7	5	8	6	0	2	1	1	0	1	1	0	0	2	4	0	0	2	0	3
B_uncultured_Thermoanaerobacteraceae_bacterium	0	0	1	1	0	1	0	1	0	1	2	0	0	1	1	10	3	3	2	4	2	1	1	0	1	2	2	2	0	0	1	0	0	0	2	4	0	0	0	1	0	0	2	0	4	1	1	4	0
B_uncultured_Thermoflavimicrobium_sp	0	0	0	0	0	0	0	59	9	56	6	0	2	117	24	12	7	34	2	7	1	2	0	0	2	1	0	4	0	2	1	4	1	1	0	4	0	0	1	1	0	0	4	1	0	0	0	0	0
B_uncultured_Thermomicrobia_bacterium	0	0	0	0	1	1	0	2	2	5	0	0	0	8	12	9	10	10	8	24	0	1	0	0	0	0	0	2	3	1	1	2	2	0	3	1	0	0	3	0	0	0	7	2	0	0	0	0	0
B_uncultured_Thermosporothrix_sp	0	0	0	0	0	0	0	2	0	0	0	0	0	0	0	0	0	0	0	1	0	2	0	0	0	0	0	0	0	0	0	0	0	1	0	0	0	0	0	0	0	0	0	0	0	0	0	0	0
B_uncultured_Thermotogae_bacterium	0	0	0	0	0	0	0	0	0	0	0	0	0	0	0	0	0	0	0	0	0	0	0	0	0	0	0	0	0	0	0	0	0	0	0	0	0	0	0	0	0	0	0	0	0	0	0	0	0
B_unidentified	0	0	0	0	0	0	0	0	0	0	0	0	0	0	1	8	2	0	4	5	2	4	0	3	2	0	0	2	4	3	2	5	2	0	1	0	1	7	1	0	2	8	1	2	1	1	5	0	0
B_unidentified_Acidobacterium_group_OPB3	0	0	0	0	0	0	0	0	0	0	0	0	0	0	0	0	0	0	0	0	0	0	0	0	0	0	0	0	0	0	0	0	0	0	0	0	0	0	0	0	0	0	0	0	0	0	0	0	0
B_unidentified_Actinomycete_OPB41	0	0	0	0	0	0	0	0	0	0	0	0	0	0	0	0	0	1	0	0	0	0	0	1	0	0	0	0	0	0	0	0	0	0	0	0	0	0	0	0	0	0	0	0	0	0	0	0	0
B_unidentified_bacterium_wb1_D18	0	0	0	0	0	0	0	0	0	0	0	0	0	0	0	0	0	0	0	0	0	0	0	0	0	0	0	0	0	0	0	0	0	0	0	0	0	0	0	0	0	0	0	0	0	0	0	0	0
B_unidentified_marine_bacterioplankton	0	0	0	0	0	0	0	0	0	0	0	0	0	0	0	0	0	0	0	0	0	1	0	0	0	0	0	0	0	0	0	0	0	0	0	1	0	0	0	0	0	0	0	0	0	0	0	0	0
B_vadinBA26	0	0	0	0	0	0	0	0	0	0	0	0	0	1	0	1	0	0	0	0	0	0	0	0	0	0	0	0	0	0	0	0	0	0	0	1	0	0	0	0	0	0	0	1	0	0	1	0	0
B_Vampirovibrionales	5	2	5	12	7	15	5	11	9	19	22	9	27	17	5	1	4	0	16	5	9	17	11	14	4	16	14	11	14	11	14	8	12	4	56	25	440	69	42	17	541	129	47	33	7	633	88	6	8
B_Veillonellales-Selenomonadales	8	4	2	5	2	8	2	6	7	15	1	7	4	10	7	50	29	7	3	6	10	18	5	133	11	2	3	9	7	8	6	6	4	3	14	8	9	6	7	5	7	7	2	4	3	5	0	3	6
B_Verrucomicrobiales	40	15	24	44	70	56	62	12	9	22	10	24	39	26	42	53	58	72	74	39	197	229	26	190	150	152	211	242	205	183	206	229	184	49	154	107	810	1031	171	120	344	898	141	154	50	473	716	45	109
B_VHS-B3-70	0	0	1	0	0	0	0	0	0	0	0	1	0	0	0	2	8	0	9	1	0	9	1	1	0	3	1	3	32	7	1	20	3	0	0	1	1	1	1	1	0	0	0	0	0	0	2	0	0
B_VHS-B4-70	3	0	0	0	2	0	0	0	1	0	1	11	0	1	1	1	1	1	1	0	2	1	3	5	2	0	2	2	1	0	0	1	2	0	1	2	1	1	1	1	6	0	3	5	0	1	2	0	5
B_Vicinamibacterales	325	29	27	112	24	69	48	1233	697	2411	452	345	432	1582	1305	2321	2860	2171	4540	3862	2453	3585	136	2111	2913	5093	2671	2538	5380	3201	4580	5984	2982	1153	1713	1556	990	737	1142	765	80	431	3224	2616	80	268	1749	99	1175
B_Victivallales	0	0	0	0	0	0	0	0	0	0	0	0	0	0	0	0	0	0	0	1	0	0	0	0	0	0	0	0	0	0	0	0	0	0	0	0	3	0	0	1	1	3	0	0	0	0	1	0	0
B_wastewater_metagenome	0	1	0	0	5	1	5	0	2	0	1	3	0	2	0	2	4	3	7	2	2	4	2	11	4	4	6	12	17	11	8	13	5	1	1	3	4	4	2	6	16	8	5	4	0	5	16	0	1
B_WCHB1-41	7	1	4	3	2	2	4	5	5	9	2	20	10	8	4	3	5	9	6	6	7	16	11	13	8	8	5	9	18	17	6	18	11	3	9	7	0	2	7	5	3	1	12	9	1	0	5	3	9
B_WD260	5203	1066	1089	4144	2710	1897	1214	9432	4517	7803	3724	8533	5147	6924	5256	3444	2568	4072	2495	3278	2325	1585	4864	2587	3705	1474	2560	2487	996	1996	2116	1067	1826	2528	4028	3424	403	841	4282	3375	1049	776	5663	2273	10367	695	667	5747	4745
B_WN-HWB-116	0	0	0	0	0	0	0	0	0	0	0	0	0	0	0	0	0	0	1	0	0	0	0	0	0	0	0	0	0	0	1	0	0	0	0	0	0	1	0	0	1	0	0	0	0	0	0	0	0
B_Xanthomonadales	1046	49	314	389	475	513	424	112	53	115	178	144	301	179	794	1177	1129	1455	1351	1212	2755	3053	355	2338	4346	3909	2891	1399	2032	1877	2007	2041	1513	234	814	579	1534	1879	626	676	3234	1016	926	511	1065	1554	799	868	2523
B_Zavarziniales	5	1	2	11	5	3	2	6	4	7	3	8	6	5	2	1	1	3	1	1	5	8	5	5	4	5	19	2	12	5	5	7	16	6	11	6	9	15	7	13	6	13	6	5	4	11	21	5	4
Note: A and B represent Archaea and Bacterial, respectively.
[truncated: 2 more columns]

## Sheet: Eukaryotes
Orders	catS1	catS10	catS11	catS12	catS13	catS14	catS15	catS16	catS17	catS18	catS19	catS2	catS20	catS21	catS22	catS23	catS24	catS25	catS26	catS27	catS28	catS29	catS3	catS30	catS31	catS32	catS33	catS34	catS35	catS36	catS37	catS38	catS39	catS4	catS40	catS41	catS42	catS43	catS44	catS45	catS46	catS47	catS48	catS49	catS5	catS50	catS51	catS6	catS7
F_Agaricomycotina	2713	18911	7534	2951	9705	7031	8517	1984	1664	4091	5225	5410	4126	1384	5466	7049	7949	14153	2720	14294	5100	5127	7818	3937	7458	3826	8114	1843	1204	1155	3147	1163	3330	1305	2586	5154	1881	3164	3358	2297	4848	4163	3416	7094	5361	3961	2630	2635	1430
F_Aphelidiales	15397	4407	5642	1340	4218	5844	6332	1520	873	336	1736	18229	229	1012	4476	6826	5571	3575	5073	5374	5137	6547	13440	6344	4554	6896	5010	4778	3695	3240	4322	2983	5285	14081	5808	2734	2793	7483	2670	2483	2325	3399	2283	7241	7938	2850	7383	2891	14004
F_Ascomycota_X	6	249	253	15	166	164	112	213	91	99	706	9	52	150	0	1	3	0	0	0	1	1	11	0	0	1	0	1	0	1	1	0	1	0	56	65	3	5	30	18	6	3	15	20	2	4	6	8	0
F_Basidiomycota_X	0	0	0	0	0	0	0	0	0	0	1	0	0	0	0	0	0	0	1	0	0	2	0	0	0	0	1	1	0	0	0	0	1	0	1	0	0	2	2	0	1	2	0	0	0	1	2	0	0
F_Blastocladiomycotina	11	7	2	1	7	7	12	4	1	2	8	9	1	2	20	7	10	24	9	23	15	13	10	21	22	37	52	37	15	9	12	15	30	3	22	34	39	13	6	14	37	26	9	15	20	28	19	10	15
F_Calcarisporiellales	0	0	0	1	0	0	1	0	0	0	2	1	1	0	0	0	0	0	0	0	1	0	0	0	0	0	1	0	0	0	0	0	2	0	0	1	0	0	0	0	0	0	1	0	1	0	0	1	0
F_Chytridiales	137	827	433	189	554	411	480	37	73	25	150	397	64	46	568	739	683	706	423	625	327	467	251	504	357	337	546	577	434	829	591	375	911	655	309	250	528	352	209	294	327	271	150	367	755	433	488	549	203
F_Chytridiomycota_X	59	317	121	76	312	221	229	62	90	47	283	164	111	94	37	13	42	35	28	13	35	41	59	21	34	40	52	26	21	28	32	7	29	39	66	166	30	24	81	82	35	29	47	89	413	37	24	112	59
F_Cladochytriales	4	19	26	2	17	9	9	1	1	2	9	3	1	0	5	3	6	5	2	6	9	10	9	23	10	4	8	9	1	12	3	7	11	2	34	10	4	1	4	3	3	0	1	6	5	1	1	3	5
F_Entomophthoromycotina	4	9	13	2	11	17	20	8	6	2	25	5	20	7	18	11	3	12	8	8	11	17	5	37	19	15	18	11	5	1	11	4	16	2	93	168	255	209	134	56	403	250	40	48	22	404	46	1	101
F_Entorrhizomycetes	1	1	1	1	0	0	3	2	0	0	0	0	1	0	1	0	1	0	0	1	0	1	2	1	1	1	0	0	0	0	0	0	3	0	0	0	0	0	0	3	1	0	0	0	1	0	0	0	2
F_Fungi_XX	94	366	203	167	186	166	375	55	48	291	173	178	57	41	1540	764	780	1455	345	4227	528	1006	98	559	1378	959	824	500	532	521	777	403	626	32	586	476	320	499	277	230	831	551	281	1130	329	556	388	36	158
F_Glomeromycotina	228	161	313	43	159	120	217	216	279	38	877	146	192	339	495	366	328	528	435	281	183	159	45	123	448	313	1320	93	42	92	129	79	212	494	467	3743	40	97	1242	1378	82	111	195	435	156	62	149	14	172
F_Gromochytriales	1	27	13	3	6	11	14	2	6	4	22	1	5	5	21	4	9	6	0	1	5	3	1	4	5	1	6	1	1	2	1	0	3	2	12	7	5	4	7	7	6	3	9	19	8	4	5	1	2
F_Kickxellomycotina	98	14	15	14	13	17	9	6	8	4	15	49	5	11	25	77	253	84	34	99	45	220	5	61	27	86	59	124	83	68	158	42	58	249	23	37	61	162	30	36	36	155	27	36	91	53	272	8	129
F_Lobulomycetales	3	1	0	1	5	4	5	0	2	0	5	1	4	0	2	9	5	2	1	6	1	4	0	9	3	2	5	7	2	5	3	4	11	5	2	1	4	0	2	2	4	1	0	4	0	7	1	0	5
F_Mesochytriales	0	0	0	0	0	0	0	0	0	0	0	0	0	0	0	0	0	0	0	0	0	0	0	0	0	0	0	0	0	0	0	0	0	0	0	0	0	0	0	0	0	0	0	0	0	0	0	0	0
F_Microsporida	26	6	3	6	18	8	14	0	2	1	4	11	1	0	5	6	28	16	37	22	41	52	12	117	16	27	41	288	251	252	79	92	126	22	15	41	26	16	17	22	68	6	7	23	14	13	71	58	8
F_Monoblepharidales	5252	48	71	49	132	91	88	6	41	5	34	1865	40	11	324	863	559	1027	94	198	2656	200	407	207	1138	57	170	1323	514	1263	812	436	505	1254	408	115	481	291	121	151	803	521	140	799	824	495	642	329	1677
F_Monoblepharidomycetes_X	0	0	0	0	0	0	0	0	0	0	0	0	0	0	0	1	0	0	0	0	0	0	0	0	0	0	0	0	0	0	0	0	0	0	0	0	0	0	0	0	0	0	0	0	0	0	0	0	0
F_Mortierellaceae	76	304	286	42	386	508	871	1271	218	88	630	93	400	630	49	82	214	120	24	160	23	19	81	29	41	25	93	29	14	22	35	20	104	118	53	134	5	5	90	64	8	4	34	119	403	9	8	24	34
F_Mucoromycotina	59	252	222	36	246	264	216	185	347	289	763	321	320	344	536	296	397	1049	341	385	97	98	58	111	113	101	153	324	316	324	754	419	917	37	1084	605	171	248	518	256	1264	735	422	943	560	721	645	73	108
F_Neocallimastigales	0	1	1	0	2	5	6	1	9	0	2	0	0	0	0	0	0	0	0	1	0	0	1	0	2	1	0	1	1	1	0	2	1	0	0	2	0	2	1	0	0	2	0	2	0	3	2	0	0
F_Neocallimastigomycota_X	1	1	1	0	1	1	0	0	0	0	0	1	0	0	0	0	0	0	0	0	0	0	1	0	0	0	1	0	0	0	0	0	0	0	0	0	0	0	0	1	2	0	0	0	1	0	0	0	0
F_Olpidiales	1	1	1	1	0	0	0	0	2	0	0	0	2	0	0	1	0	1	0	0	0	1	0	0	0	1	0	0	0	1	0	0	2	0	0	1	0	0	2	2	2	0	0	1	0	1	0	0	0
F_Pezizomycotina	428	2943	2004	409	2259	2031	2764	757	617	459	2922	506	682	618	6493	1759	3216	3993	2315	2551	2765	2244	183	2323	3102	2471	6822	2393	716	955	1566	964	2102	154	2021	2753	4086	3535	1994	3102	6454	4183	1177	3130	1349	5055	3260	204	316
F_Polychytriales	21	1	1	0	1	3	1	0	1	1	0	15	1	0	3	6	29	28	11	13	1	5	0	4	0	2	1	2	1	2	2	1	8	91	3	5	1	1	1	2	0	2	1	2	11	3	1	0	27
F_Polyphagales	0	1	0	0	0	0	0	0	0	0	0	0	0	0	2	7	1	0	8	11	0	0	0	0	0	2	0	2	0	0	0	2	0	0	1	0	0	0	0	0	0	0	1	8	0	0	0	0	0
F_Pucciniomycotina	18	84	121	15	81	81	116	10	48	11	90	41	17	23	855	54	51	110	24	95	9	9	11	24	31	13	69	24	28	16	33	34	64	7	24	83	203	100	54	35	534	195	11	58	72	495	154	22	3
F_Rhizophlyctidales	0	1	0	0	1	1	0	0	0	0	1	0	1	0	0	0	1	1	1	1	0	0	0	2	1	0	2	1	0	0	1	0	2	0	0	0	1	0	0	0	0	0	0	2	0	0	0	0	0
F_Rhizophydiales	78	54	145	14	58	102	48	22	14	3	13	59	4	6	118	86	149	126	74	19	112	131	33	121	123	102	257	114	48	114	93	54	159	32	171	25	33	36	32	47	17	14	7	51	75	23	29	14	49
F_Rozellomycota_X	51	43	16	1	14	26	11	5	6	2	17	34	7	5	13	7	16	16	12	10	20	23	79	26	18	17	31	97	32	61	33	23	61	19	16	19	333	119	28	18	15	27	13	30	52	54	43	48	20
F_Saccharomycotina	2192	3713	3347	961	2361	2860	6071	1114	1333	1115	5727	4065	1316	1639	2222	5816	5410	3883	3367	4067	1878	3717	1395	2811	6613	3877	5381	2083	2681	1893	5276	3255	5109	3243	5386	8923	4296	10649	5873	9345	4584	4716	5209	3454	6341	4263	3946	451	6622
F_Sanchytriales	0	1	1	0	0	0	0	0	0	0	0	0	0	0	0	0	1	0	0	0	0	0	0	0	0	1	2	0	0	0	0	0	0	0	3	2	0	0	0	5	0	0	0	0	0	0	0	0	0
F_Spizellomycetales	32	38	39	10	42	33	31	15	39	11	96	62	19	18	48	50	71	75	35	68	56	88	36	112	84	53	107	85	27	56	56	27	111	39	48	72	51	70	32	19	45	83	19	38	189	41	41	29	37
F_Synchytriales	1	1	0	0	0	0	1	0	0	0	5	1	0	0	3	3	1	3	58	3	5	8	1	15	2	3	2	16	2	6	6	3	1	2	4	16	2	7	5	2	2	2	0	13	1	0	7	0	0
F_Taphrinomycotina	1	12	14	0	9	11	11	13	15	1	27	7	9	20	11	13	10	5	10	5	5	5	4	5	15	24	23	6	1	2	5	2	12	3	103	143	8	5	93	81	12	2	26	153	6	10	10	0	3
F_Ustilaginomycotina	7	56	43	38	25	23	30	7	8	5	22	15	1	14	21	56	42	115	46	101	23	43	9	25	22	42	54	165	14	124	58	31	121	5	34	38	62	58	32	21	143	92	20	92	30	121	65	8	6
F_Wallemiomycetes	0	0	0	0	0	0	1	0	0	1	1	1	1	0	0	0	2	3	0	1	1	0	0	0	0	0	0	0	0	1	1	1	2	0	0	0	0	0	0	0	0	0	0	2	0	0	1	0	0
F_Zoopagomycota_X	0	1	2	1	3	3	2	2	5	1	25	0	0	7	4	16	7	13	4	9	6	16	3	8	6	5	9	12	13	6	4	13	6	5	4	11	29	6	2	6	21	4	4	6	2	20	5	0	0
F_Zoopagomycotina	0	1	1	1	2	1	7	4	1	0	3	0	0	1	7	3	11	3	2	3	5	9	3	8	4	7	19	4	2	2	7	1	10	3	3	8	2	3	3	3	1	1	4	4	2	1	6	0	0
F_Zygophlyctidales	2	7	8	0	3	3	2	0	3	2	14	2	5	2	0	1	0	1	1	4	0	0	0	1	1	1	3	0	0	0	1	1	1	0	6	4	6	1	2	3	1	3	5	7	5	4	6	0	0
F_Zygorhizidiales	2	4	9	2	7	9	6	0	5	2	12	4	1	2	89	211	86	65	125	38	40	98	5	95	24	28	43	42	69	16	67	8	17	2	39	41	376	117	16	11	71	168	10	242	11	800	510	5	2
M_Chromadorea	19	69	31	4	32	36	37	19	10	1	37	49	1	29	217	209	311	132	148	126	288	108	21	226	114	153	328	122	166	151	48	169	174	18	73	99	116	62	53	97	158	80	38	75	78	107	52	12	13
M_Enoplea	8	15	19	8	19	10	16	14	6	3	24	15	14	8	70	177	269	400	18	128	44	60	9	134	74	42	183	72	19	26	90	25	135	7	10	41	23	4	14	20	50	9	23	35	27	27	14	1	9
M_Gastrotricha_X	0	0	0	0	0	0	2	0	0	1	0	2	0	0	0	1	3	0	3	3	2	3	0	18	0	0	0	2	2	6	3	2	6	0	0	1	5	0	0	1	3	1	1	2	2	3	2	0	0
M_Nematoda_X	0	0	0	0	0	0	0	0	0	0	0	0	0	0	0	0	0	0	0	0	0	0	0	0	0	0	0	0	0	0	0	0	0	0	0	0	0	0	0	0	0	0	0	0	0	0	0	0	0
M_Rotifera_X	34	62	49	16	86	41	53	19	6	6	40	38	3	13	167	93	174	520	99	292	98	242	23	541	67	31	130	347	37	29	61	13	69	27	82	72	2024	279	55	54	1248	523	32	102	83	1365	336	11	12
M_Tardigrada_X	2	12	16	4	1	1	3	3	0	0	0	5	0	0	0	1	17	3	2	0	3	1	1	5	4	1	9	4	1	3	3	2	6	0	3	1	63	15	9	1	57	18	8	4	3	35	19	0	0
P_Abeoformidae	0	1	0	0	0	1	2	0	0	0	0	0	1	2	1	0	2	2	1	1	2	0	0	0	2	2	3	1	3	2	3	6	3	2	0	3	2	2	2	0	1	3	0	0	2	1	0	0	1
P_Acantharea_1	0	54	29	3	21	15	13	1	3	3	9	0	13	17	0	1	0	0	1	0	0	0	0	2	1	0	0	0	0	0	0	1	1	0	9	1	55	62	0	0	1	254	15	10	0	8	677	1	0
P_Acantharea_2	0	0	0	0	0	0	0	0	0	0	0	0	0	0	0	0	0	0	0	0	0	0	0	0	0	0	0	0	0	0	0	0	0	0	0	0	0	0	0	0	0	0	0	0	0	0	0	0	0
P_Acantharea_3	0	0	0	0	0	2	0	0	0	0	2	0	0	0	0	0	0	0	0	0	0	0	0	0	0	0	0	1	0	0	0	0	0	0	0	0	0	0	0	0	0	0	0	0	0	0	0	1	0
P_Acantharea_4	0	0	0	0	0	0	0	0	0	0	0	0	0	0	1	0	0	0	1	1	0	0	0	0	0	0	0	0	0	0	0	0	0	0	0	0	0	0	0	0	0	0	0	0	1	0	0	0	0
P_Acantharea_A	0	0	0	0	0	0	0	0	0	0	0	0	0	0	0	0	0	0	0	0	0	0	0	0	0	0	0	0	0	0	0	0	0	0	0	0	0	0	0	0	0	0	0	0	0	0	0	0	0
P_Acantharea_B	0	0	0	0	0	1	1	0	0	0	0	0	0	0	0	0	0	0	0	1	0	0	0	0	0	0	0	0	0	0	0	1	0	0	0	0	0	2	0	0	0	1	1	0	0	0	0	0	0
P_Acantharea_C	0	0	0	0	0	0	0	1	0	0	0	0	0	0	0	0	1	0	0	0	0	0	0	0	0	0	0	0	0	0	0	0	1	0	0	0	0	0	0	2	0	0	0	0	0	0	0	0	0
P_Acantharea_D	0	0	0	0	0	0	0	0	0	0	0	0	0	0	0	0	0	0	0	0	0	0	0	0	0	0	0	0	0	0	0	0	0	0	0	0	0	0	0	0	0	0	0	0	0	0	0	0	0
P_Acantharea_E	0	0	0	0	0	0	0	0	0	0	0	0	0	0	0	0	0	0	0	0	0	0	0	0	0	0	0	0	0	0	0	0	0	0	0	0	0	0	0	0	0	0	0	0	0	0	0	0	0
P_Acantharea_F	0	1	0	0	0	1	0	0	0	0	0	0	0	0	0	0	0	0	0	0	0	0	0	0	0	0	0	0	0	0	1	0	0	0	0	0	0	0	0	3	0	0	0	0	1	0	0	9	0
P_Acanthoecida	2	5	4	1	3	7	5	1	4	0	5	1	5	1	39	7	8	5	138	5	4	14	2	14	3	85	10	6	10	8	9	50	18	2	6	11	18	7	8	13	15	5	6	68	8	14	17	0	2
P_Acanthopodida	139	196	342	107	152	201	364	83	71	43	364	164	37	46	346	234	326	353	205	103	285	292	62	238	403	154	406	155	176	214	245	145	520	117	140	202	23	76	76	127	306	68	36	119	130	70	58	13	99
P_Achnanthales	0	0	0	0	0	0	0	0	0	0	0	0	1	2	0	1	1	1	0	0	1	0	0	1	0	0	0	0	1	0	1	0	0	0	0	1	1	0	0	0	0	0	0	0	0	0	0	0	0
P_Acrasida	4	11	18	0	4	3	1	2	2	2	5	2	2	0	2	3	1	4	3	3	1	2	1	1	2	5	4	4	1	3	4	3	6	2	4	2	31	1	4	3	25	4	2	5	12	30	2	3	0
P_Adeleida	4	3	2	1	4	5	5	1	1	0	3	6	1	0	14	9	18	14	8	14	1	2	0	8	3	34	19	4	2	2	17	1	8	1	5	2	5	1	3	5	2	3	6	13	4	0	6	0	0
P_Alveolata_XXX	0	0	3	0	0	1	0	0	1	0	0	4	1	1	1	0	2	2	0	0	0	1	0	1	1	1	1	1	0	2	1	2	2	0	2	2	1	2	1	3	1	2	0	1	1	4	4	1	0
P_Anaulales	0	2	3	0	0	1	4	0	0	0	0	0	0	0	0	0	0	0	0	0	0	0	0	0	0	0	0	0	0	0	0	0	0	0	0	0	0	0	0	0	0	0	0	0	0	1	0	9	0
P_Ancyromonadida_XXX	24	23	29	9	46	29	31	21	33	19	49	62	11	35	72	17	22	98	103	33	16	26	24	46	48	31	97	38	33	46	38	59	251	23	80	142	47	38	38	15	49	32	9	41	89	38	38	7	33
P_Anoecales	2	11	5	1	12	5	4	2	1	5	2	39	1	2	0	0	1	0	2	0	0	1	62	1	0	1	3	0	1	1	2	0	0	0	5	6	5	2	8	5	2	2	1	10	1	2	4	9	51
P_Aphagea	0	0	0	0	0	0	0	0	0	0	0	0	0	0	0	0	1	0	0	0	0	0	0	0	0	0	0	0	0	0	0	0	0	0	0	0	0	0	0	0	0	0	0	0	0	0	0	0	0
P_Apicomplexa_XX	0	0	0	0	0	0	0	0	0	0	0	0	0	0	0	0	0	0	0	0	0	0	0	0	0	0	0	0	0	0	0	0	0	0	0	0	0	0	0	0	0	0	0	0	0	0	0	0	0
P_Apoikiales	0	1	1	1	0	0	2	0	5	0	11	0	0	2	1	0	0	1	3	4	1	0	0	0	1	3	6	1	1	0	1	1	1	0	0	1	2	1	4	2	1	1	1	1	1	0	0	1	0
P_Apostomatia	0	0	0	0	0	2	2	0	2	0	1	0	1	1	0	0	1	1	1	0	1	1	0	1	1	0	1	1	0	1	2	0	3	0	3	2	1	1	8	1	1	8	0	0	3	1	4	1	3
P_Apusomonadidae_Group-1	18	2	4	1	4	5	4	5	8	2	8	52	14	5	13	21	27	37	14	14	26	24	14	59	17	17	42	48	8	32	11	22	52	14	8	12	7	3	6	9	7	6	11	14	12	8	6	9	17
P_Apusomonadidae_Group-2	0	0	0	0	0	0	0	0	0	0	0	0	0	0	0	0	0	0	1	0	0	0	0	0	0	0	0	0	0	0	0	0	0	0	0	0	0	0	0	0	0	1	0	0	0	0	0	0	0
P_Apusomonadidae_Group-3	0	0	0	0	0	1	0	0	0	0	0	0	0	0	0	0	0	0	1	0	0	0	0	0	0	0	0	0	0	0	6	0	0	0	0	0	0	0	0	0	0	0	0	0	0	0	0	0	0
P_Apusomonadidae_X	0	0	0	0	1	0	0	0	0	0	0	0	0	0	1	0	0	0	0	0	0	0	0	0	0	0	0	0	0	1	0	0	0	0	0	0	0	0	0	0	0	0	0	0	0	0	0	0	0
P_Aquavolonida	0	0	1	0	0	1	0	0	0	0	4	1	0	0	1	1	0	0	0	0	0	0	0	0	0	0	0	0	0	1	0	0	0	0	0	0	1	0	0	1	0	0	0	2	0	0	1	0	1
P_Arcellinida	17773	12259	26136	50732	19110	26899	18720	52810	51025	54328	29707	12978	49998	53138	12296	3744	5096	1903	3488	3706	15905	3610	17912	1827	10541	2369	1589	8142	1878	2207	4806	1323	2858	30251	21105	15516	2887	3364	27929	17914	3261	3468	37162	8563	8931	2839	4030	8633	13093
P_Archamoebea_X	1	1	1	1	0	2	4	0	0	1	1	17	0	0	970	304	306	223	169	312	55	86	0	92	25	28	42	105	290	220	72	70	207	2	55	231	4	8	33	73	10	12	30	420	2	3	109	0	2
P_Ardissoneales	0	0	0	0	1	0	0	0	0	0	0	0	0	0	0	0	0	0	0	0	0	0	0	1	0	0	0	0	0	0	0	0	0	0	0	0	0	0	0	0	0	0	0	0	0	0	0	0	0
P_Armophorea_X	12	9	14	3	13	8	4	6	3	4	6	14	1	1	10	8	5	5	11	9	13	5	11	16	8	13	17	6	10	6	8	6	14	13	19	123	2	0	1	13	0	0	7	8	13	1	4	177	8
P_Asterolamprales	0	0	0	0	0	0	0	0	0	0	0	0	0	0	0	0	0	0	0	0	0	0	0	0	0	0	0	0	0	0	0	0	0	0	0	0	0	0	0	0	0	0	0	0	0	0	0	0	0
P_Astomatia	5	3	0	0	2	0	1	0	0	0	1	2	1	0	1	4	1	2	0	3	0	0	1	3	2	0	3	2	2	0	4	1	1	0	3	4	1	0	1	0	4	2	2	0	2	2	8	0	1
P_Aulacoseirales	0	0	0	0	0	0	0	0	0	0	0	0	0	0	0	0	0	0	0	0	0	0	0	0	0	0	0	0	0	0	0	0	0	0	0	0	0	0	1	0	0	0	0	0	0	0	0	0	0
P_Aureanales	0	0	0	0	0	0	0	0	0	0	0	0	0	0	0	0	0	0	0	0	0	0	0	0	0	0	0	0	0	0	0	0	0	0	0	0	0	0	0	0	0	0	0	0	0	0	0	0	0
P_Bacillariales	1011	1905	1615	561	2118	1463	2210	268	381	153	1249	2340	340	281	568	596	945	836	549	807	619	586	788	1287	439	560	1040	1399	1177	735	952	881	1827	951	737	698	818	651	458	1362	1170	688	366	558	1370	1348	790	1035	1431
P_Bacillariophyceae_X	61	1	0	1	2	3	1	0	3	0	6	35	0	0	20	21	61	76	4	61	16	45	2	15	0	7	5	50	57	43	14	17	29	125	3	14	2	10	2	4	4	2	0	7	14	2	15	7	63
P_Bicoecales	5	3	2	0	7	2	5	0	0	0	3	7	4	0	9	5	15	5	1	11	3	2	9	6	3	9	11	3	2	2	2	3	14	6	3	7	3	6	5	3	4	2	2	5	12	5	7	3	3
P_Bicoecea_X	1	3	3	1	2	5	5	2	1	1	0	2	3	0	0	1	1	0	0	0	0	0	2	0	1	0	0	1	0	1	0	0	1	0	0	1	3	1	1	2	3	1	0	0	6	1	1	5	0
P_Bicosoecida	2	1	1	0	0	1	1	0	0	0	3	0	1	0	0	0	0	11	0	1	1	0	0	0	1	0	2	2	1	1	1	1	1	0	39	12	1	2	36	143	0	5	23	5	3	0	2	1	2
P_Biddulphiales	0	0	0	0	0	0	0	0	0	0	0	0	0	0	0	0	0	0	0	0	0	0	0	0	0	0	0	0	1	0	0	0	0	0	0	1	0	0	1	0	0	0	0	0	0	0	0	0	0
P_Bigyra_XX	0	0	0	0	0	0	0	0	0	0	0	0	0	0	0	0	0	0	0	0	0	0	0	0	0	0	0	0	0	0	0	0	0	0	0	0	0	0	0	0	0	0	0	0	0	0	0	0	0
P_Borokales	0	0	1	0	1	4	3	0	1	0	1	0	0	0	1	0	2	0	0	0	1	0	0	1	2	2	3	0	0	0	1	0	1	0	2	1	0	1	1	0	2	0	0	4	0	0	0	0	0
P_Breviatea_XXX	3	2	2	0	0	0	0	0	0	2	0	4	1	0	2	1	2	2	1	2	1	0	2	1	0	1	1	2	0	4	1	1	3	12	3	4	0	0	0	1	1	0	0	2	5	0	7	6	8
P_Calcihaptophycidae	0	0	0	0	0	0	0	0	0	0	0	0	0	0	0	0	0	0	0	0	0	0	0	1	0	0	0	0	0	0	0	0	0	0	0	0	0	0	0	0	0	0	0	0	0	0	0	0	0
P_Capsasporida	2	3	3	0	2	0	3	0	1	1	9	2	0	1	2	2	1	5	0	0	1	1	0	1	3	3	4	2	3	0	2	0	2	1	4	3	2	2	3	0	11	2	0	0	1	4	1	1	2
P_Cariacotrichea_X	0	0	1	2	2	1	5	1	2	0	0	3	1	1	2	0	1	0	1	2	0	0	0	1	4	1	1	2	1	0	0	1	1	0	2	3	1	2	0	0	0	0	1	4	0	1	2	5	1
P_Carpediemonadida	0	0	0	0	0	0	0	0	0	0	0	0	0	0	0	0	0	0	0	0	0	0	0	0	0	0	1	0	0	0	6	0	2	0	0	0	0	0	0	0	0	0	0	0	0	0	1	0	0
P_Carterinida	1	1	0	1	7	0	0	0	0	0	1	0	0	0	0	0	0	0	0	0	0	0	0	0	0	0	0	0	0	0	0	0	0	0	0	0	0	0	0	0	0	0	1	0	1	0	0	0	1
P_Cavosteliida	9	1	3	3	4	2	7	0	0	1	0	5	1	0	8	3	8	36	8	10	4	6	0	4	6	4	5	15	3	7	20	1	9	13	77	59	37	8	43	360	28	15	40	9	13	24	15	3	17
P_Centroplasthelida_XXX	1	1	0	0	2	1	4	0	0	2	6	3	3	4	13	9	35	8	22	17	35	8	1	26	23	16	17	14	7	9	22	7	27	1	6	12	2	0	3	11	5	2	2	0	6	2	3	0	9
P_Cercomonadida	50	87	69	9	68	65	74	39	38	16	136	65	48	29	576	284	302	385	373	410	124	188	37	353	147	134	286	383	128	142	209	56	219	47	223	252	399	78	129	207	280	122	107	974	154	270	406	17	25
P_Cercozoa_XX	8	9	4	3	6	3	7	7	15	2	20	21	9	4	267	169	155	239	177	231	61	133	9	282	36	46	99	223	69	47	49	8	62	7	28	48	108	37	53	23	75	38	60	304	16	91	114	4	9
P_Chaetocerotales	110	17	31	4	12	16	17	4	2	2	10	54	2	2	7	24	61	263	21	100	48	43	144	141	45	17	25	200	61	303	39	6	38	44	26	30	11	6	10	29	17	5	16	39	85	12	10	44	34
P_Chlorarachnida	83	538	558	401	782	446	489	0	50	22	17	50	76	3	0	1	1	1	0	0	1	0	52	1	1	1	3	2	0	0	1	1	0	23	10	30	0	0	63	917	1	3	9	4	346	0	4	5599	17
P_Chlorarachniophyceae_X	0	0	0	0	0	0	0	0	0	0	0	0	0	0	0	0	0	0	0	0	0	0	0	0	0	0	0	1	0	0	0	0	0	0	0	0	0	0	0	0	0	0	0	1	0	0	0	0	0
P_Choanoflagellatea_X	16	10	32	3	10	12	17	6	6	3	23	14	4	8	46	28	50	54	95	28	28	46	10	52	39	120	90	48	44	25	32	66	59	9	40	58	23	14	15	24	13	9	13	29	28	21	14	5	5
P_Choreotrichida	23	12	0	2	3	2	2	0	0	0	2	1	1	0	1	1	1	1	0	0	3	0	36	1	2	0	0	2	0	0	2	1	4	3	1	7	1	0	5	3	0	0	0	1	13	1	0	24	3
P_Choreotrichida-Tintinnina	6	33	24	4	29	12	28	2	1	1	11	2	5	3	2	4	4	10	4	5	2	7	3	3	2	4	4	7	2	4	10	3	34	1	14	5	16	4	7	8	15	9	4	2	10	17	22	8	5
P_Chromulinales	3	6	4	1	6	1	3	0	1	0	0	7	0	0	1	0	2	0	0	0	1	1	4	1	1	1	3	4	6	3	5	4	5	1	4	1	1	0	0	0	1	1	1	0	10	2	2	14	2
P_Chrysomerophyceae_X	0	0	0	0	0	0	0	0	0	0	0	0	0	0	0	0	0	0	0	0	0	0	0	0	0	0	0	0	0	0	1	0	0	0	0	0	0	0	0	0	0	0	0	0	0	0	0	0	0
P_Chrysoparadoxales	1	0	0	0	0	0	0	3	0	0	0	0	0	0	1	0	4	1	1	0	0	0	0	1	1	2	1	2	1	3	0	0	3	0	1	2	3	0	0	2	1	0	2	1	0	2	2	0	0
P_Chrysophyceae_Clade-EC2H	3	0	0	0	0	0	0	0	1	1	0	1	0	1	0	1	3	5	6	9	9	1	1	5	6	4	13	17	16	18	12	14	48	0	6	2	2	4	2	4	2	2	0	8	0	1	3	1	0
P_Chrysophyceae_Clade-EC2I	0	0	0	0	0	0	0	0	0	0	0	0	0	0	0	0	0	2	0	0	0	0	0	2	0	0	0	0	0	0	1	0	1	0	0	4	0	1	3	3	0	1	0	3	0	0	0	0	1
P_Chrysophyceae_Cluster-I	0	0	1	0	0	0	0	0	0	0	0	0	0	0	0	0	0	1	0	0	0	0	0	0	0	0	0	0	0	0	0	0	0	0	0	0	0	0	0	0	0	0	0	0	0	0	0	0	0
P_Chrysophyceae_Cluster-II	0	0	0	0	0	1	0	0	0	0	0	0	0	0	0	0	0	0	0	0	0	0	0	0	0	0	0	0	0	0	0	0	0	0	1	1	0	1	0	0	0	0	0	0	0	0	0	0	0
P_Chrysophyceae_env_clade-I	0	0	0	0	0	0	0	0	0	0	0	0	0	0	0	0	0	0	0	0	0	0	0	0	0	0	1	0	0	0	0	0	0	0	0	1	0	0	0	0	0	0	0	0	0	0	1	1	0
P_Chrysophyceae_env_clade-II	6	0	0	0	0	0	0	0	0	0	0	20	0	0	0	0	0	0	0	0	1	0	2	0	0	1	1	1	0	1	0	0	1	1	0	0	0	0	0	1	0	0	1	0	0	0	0	0	0
P_Chrysophyceae_X	1	1	0	0	1	0	1	0	1	1	1	1	0	1	1	4	6	6	6	2	3	3	0	6	3	3	2	7	2	2	1	3	17	0	2	1	0	0	3	3	2	0	0	2	2	1	0	1	1
P_Chrysosaccales	0	0	0	0	0	0	2	0	0	0	0	1	0	0	1	0	0	1	1	0	0	0	0	1	0	0	0	0	1	0	0	1	3	0	0	0	0	0	0	0	0	0	0	0	0	0	0	0	0
P_Ciliophora_XX	2	26	36	14	25	10	29	0	0	0	0	6	6	0	4	2	8	6	16	5	17	17	13	16	8	18	24	58	45	75	58	58	133	2	2	0	0	2	5	51	0	2	1	1	28	0	3	1181	0
P_Coccidiomorphea_X	0	0	0	0	0	0	0	0	0	0	0	1	0	0	0	0	0	0	0	0	0	0	0	0	1	0	0	0	0	0	1	0	0	0	0	0	0	0	0	0	0	0	0	0	0	0	0	0	0
P_Coccolithales	1	0	0	0	0	0	0	0	0	0	1	0	0	0	0	0	0	0	0	0	0	0	0	0	0	0	1	0	0	0	1	0	0	0	0	0	0	0	0	0	0	0	0	0	0	0	0	0	0
P_Collodictyonidae_XXX	0	0	0	0	0	0	0	0	0	0	0	0	0	0	3	3	9	1	6	8	0	1	0	0	0	0	1	2	1	1	1	0	3	1	10	5	4	0	4	1	1	0	0	22	0	0	3	0	0
P_Colpodea_X	69	80	71	18	68	109	101	63	50	30	152	42	63	43	44	35	86	154	59	50	35	52	82	62	111	68	160	116	51	66	177	179	449	26	100	99	251	57	200	71	367	107	51	56	466	394	128	27	74
P_Colpodellida	24	17	9	1	2	2	7	7	18	21	30	23	11	14	5	7	9	9	19	7	32	21	4	31	41	60	39	31	21	10	36	15	38	10	15	74	7	33	29	24	6	16	17	68	19	9	21	2	9
P_Colponemida	3	0	0	0	0	0	0	2	0	1	1	2	0	0	1	0	1	2	1	0	1	1	2	0	1	1	0	6	0	2	8	5	7	2	1	9	0	7	3	6	2	2	1	6	3	2	3	0	1
P_CONTH_1_X	0	0	0	0	0	0	0	0	0	0	0	0	0	0	0	0	0	0	0	0	0	0	0	0	0	0	0	0	0	0	0	0	0	0	0	0	0	0	0	0	0	0	0	0	0	0	0	0	0
P_CONTH_2_X	1	0	0	0	0	0	0	0	0	0	0	0	0	0	0	0	0	0	0	0	0	0	2	0	0	0	0	1	0	0	0	0	0	2	0	0	0	0	0	0	0	0	0	0	4	0	0	0	0
P_CONTH_3_X	0	0	0	0	0	0	0	0	0	0	0	0	0	0	0	0	0	0	0	0	0	0	0	0	0	0	0	0	0	0	0	0	0	0	0	0	0	0	0	0	0	0	0	0	0	0	0	0	0
P_CONTH_4_X	0	0	0	0	0	0	0	0	0	0	0	0	0	0	0	0	0	0	0	0	0	0	0	0	0	0	0	0	0	0	0	0	0	0	0	0	0	0	0	0	0	0	0	0	0	0	0	0	0
P_CONTH_5_X	0	0	0	0	0	0	0	0	0	0	0	0	0	0	0	0	0	0	0	0	0	0	0	0	0	0	0	0	0	0	0	0	0	0	0	0	0	0	0	0	0	0	0	0	0	0	0	0	0
P_CONTH_6_X	0	0	0	0	0	0	0	0	0	0	0	0	0	0	0	0	0	0	0	0	0	1	0	0	0	0	0	0	0	0	1	0	0	0	0	0	0	0	0	0	0	0	0	0	0	1	1	0	0
P_CONTH_7_X	0	1	0	0	0	0	0	0	0	0	0	0	0	0	0	0	0	0	0	0	0	0	0	0	0	0	0	0	0	0	0	0	0	0	0	0	0	0	0	0	0	0	0	0	0	0	0	0	0
P_CONTH_8_X	0	0	0	0	0	0	0	0	0	0	0	0	0	0	0	0	0	0	0	0	0	0	0	0	0	0	0	0	0	0	0	0	0	0	0	0	0	0	0	0	0	0	0	0	0	0	0	0	0
P_CONThreeP_X	6	12	23	2	15	7	19	6	16	10	25	3	10	15	12	62	35	25	17	7	6	6	3	6	12	9	20	3	7	4	16	4	11	4	26	145	10	9	65	66	13	14	7	20	18	7	22	2	1
P_Corallochytrida	0	0	0	0	1	0	0	0	0	0	0	0	0	0	0	0	0	1	0	0	0	2	0	1	1	1	3	0	1	0	0	1	1	0	1	5	0	0	1	5	1	0	0	0	1	0	1	0	0
P_Corethrales	0	0	0	0	0	0	0	0	0	0	0	1	0	0	1	0	0	0	0	0	1	1	0	1	0	0	0	2	1	0	0	0	0	0	0	0	0	0	0	0	0	0	0	0	0	0	0	0	0
P_Coscinodiscales	2	0	0	1	0	0	0	0	0	0	0	0	1	0	1	1	0	0	0	0	4	0	0	0	1	0	0	1	0	0	0	0	0	1	0	0	0	0	1	0	0	1	4	2	1	0	0	0	1
P_Coscinodiscophyceae_X	0	0	0	0	0	0	0	0	0	0	0	1	0	0	0	0	0	0	0	0	0	0	0	0	0	0	0	0	0	0	0	0	0	0	0	2	0	0	0	0	0	0	0	1	0	0	0	0	0
P_Craspedida	28	11	13	6	10	8	28	6	10	2	63	20	3	15	38	49	81	109	20	39	33	61	6	59	63	57	73	34	27	26	44	36	92	5	47	213	40	96	100	107	67	110	41	51	73	79	173	10	15
P_Cryomonadida	19	8	17	7	6	13	14	8	21	7	32	51	11	10	6421	15961	5750	3514	5858	2552	4326	6975	5	8219	2007	3260	3576	3472	4709	1535	3863	140	433	13	374	230	3951	657	68	99	1359	1241	106	1479	42	4532	3170	0	26
P_Cryptista_XXXX	1	0	0	0	0	0	0	0	0	0	0	1	0	0	0	0	0	0	0	0	0	1	0	0	1	0	0	1	0	1	0	1	0	0	0	0	0	0	0	0	0	0	0	1	0	0	0	0	0
P_Cryptofilida	2	1	4	0	2	2	0	1	0	0	4	5	0	3	7	5	13	3	7	3	4	8	3	20	8	5	8	13	3	13	5	7	39	2	5	10	12	1	4	5	5	1	2	8	7	5	7	0	2
P_Cryptogregarinorida	159	3	2	0	1	6	2	1	4	0	3	105	3	1	14	29	17	41	5	12	27	11	25	10	42	5	6	13	15	10	21	7	6	40	96	49	3	14	73	220	6	8	67	34	43	2	7	24	42
P_Cryptomonadales	58	29	76	22	90	69	71	23	148	44	167	62	154	29	34	12	20	31	25	16	29	12	19	11	69	25	46	34	8	17	55	45	125	87	18	29	19	22	32	17	23	14	10	16	47	11	20	29	72
P_Cryptophyceae_X	1	0	4	1	1	2	2	1	2	0	2	5	1	0	22	2	13	5	99	3	98	92	1	50	97	198	333	115	56	33	45	62	108	8	12	2	1	30	32	4	0	0	1	10	6	1	18	0	0
P_Cyclophorales	0	0	0	0	0	0	0	0	0	0	0	0	0	0	0	0	0	0	0	0	0	0	0	0	0	0	0	0	0	0	0	0	0	0	0	0	0	0	0	0	0	0	0	0	0	0	0	0	0
P_Cyclotrichium_like_organism_X	0	2	0	0	0	0	0	0	0	1	0	0	0	0	0	0	0	0	0	0	0	0	0	0	0	0	0	0	0	0	0	0	0	0	0	0	0	0	0	0	0	0	0	0	0	0	0	0	0
P_Cymatosirales	54	1366	1029	516	1396	618	1284	1	52	36	24	29	70	4	0	0	0	0	0	0	0	0	48	0	0	1	0	0	0	0	0	4	0	18	1	2	0	0	8	371	0	0	3	1	172	1	1	4077	12
P_Cymbellales	0	0	0	1	0	0	0	0	0	0	0	0	0	0	0	0	2	1	1	1	1	2	0	2	2	0	3	5	0	3	0	5	0	0	0	2	0	0	1	0	0	0	0	1	2	1	0	1	0
P_Cyrtophoria	0	0	0	0	0	0	1	0	0	0	0	0	0	0	0	0	0	0	0	0	0	54	0	0	0	0	0	0	2	0	0	1	0	0	0	0	0	0	0	0	0	0	0	0	0	0	0	0	0
P_Cyrtophoria_1	0	0	0	0	0	0	0	0	0	0	0	0	0	0	0	0	0	0	0	1	0	0	0	0	0	0	0	0	0	0	0	0	0	1	0	0	1	0	0	0	0	0	0	0	0	2	0	0	0
P_Cyrtophoria_2	0	0	0	0	0	0	0	0	0	0	0	0	0	0	0	0	0	0	0	0	0	0	0	0	0	0	0	0	0	0	0	0	0	0	0	0	0	0	0	0	1	0	0	0	0	1	0	1	0
P_Cyrtophoria_3	0	0	0	0	0	0	0	0	0	0	0	0	0	0	0	0	0	0	0	0	0	0	0	0	0	0	0	0	0	0	0	0	0	0	0	0	0	0	0	0	0	0	1	0	0	1	0	0	0
P_Cyrtophoria_4	1	2	0	1	2	3	1	0	3	0	25	0	0	0	21	8	20	156	52	37	13	5	1	8	88	17	48	25	10	2	151	42	176	0	27	43	103	42	143	19	146	74	16	11	5	129	78	11	3
P_Cyrtophoria_5	0	0	0	0	0	0	0	0	0	0	0	0	0	0	0	0	0	0	0	0	0	0	0	0	0	0	0	0	0	0	0	0	0	0	0	0	0	0	0	0	0	0	0	0	0	0	0	0	0
P_Cyrtophoria_6	0	0	0	0	0	0	0	0	0	0	0	0	0	0	0	0	0	0	0	0	0	0	0	0	0	0	0	0	0	0	0	0	0	0	0	0	1	0	0	0	0	0	0	0	0	0	0	0	0
P_Cyrtophoria_7	0	0	0	0	0	0	0	0	0	0	0	0	0	0	0	0	0	0	0	0	1	0	0	0	0	0	0	0	0	0	0	0	0	0	0	0	0	0	0	0	0	0	0	0	0	0	1	0	0
P_Cyrtophoria_8	0	3	8	0	17	5	0	0	1	0	0	1	0	0	0	0	0	0	0	0	0	0	1	0	0	0	0	1	0	0	0	0	0	0	0	0	1	0	1	0	1	0	0	0	32	1	0	5	0
P_Dactylopodida	335	90	95	200	96	103	323	61	463	34	65	234	57	53	334	244	411	190	382	260	421	678	9	675	227	302	434	868	1551	1440	979	603	1201	24	101	127	117	138	88	124	132	89	65	502	1506	89	306	270	317
P_Dermamoebida	40	24	31	7	23	68	26	74	24	10	96	54	20	12	11	25	21	33	39	15	45	59	10	132	99	63	101	66	38	74	51	86	102	34	54	72	48	76	51	48	40	132	17	64	89	50	63	2	31
P_Dermocystida_X	1	0	1	0	1	0	0	0	0	0	0	1	0	0	0	0	0	0	0	0	0	0	0	0	0	0	0	0	0	0	0	0	0	0	3	0	0	0	0	0	0	0	0	0	0	0	0	0	0
P_Desmothoracida	0	0	0	2	0	0	2	0	0	0	4	1	2	0	2	0	3	4	1	3	1	4	0	2	0	1	2	2	0	1	1	7	1	1	0	2	2	0	1	5	1	0	2	7	6	0	0	0	0
P_Developea_X	0	0	0	0	0	0	0	0	1	0	0	0	0	0	0	0	1	2	5	2	3	6	0	4	2	7	12	15	18	16	8	15	35	0	0	0	0	0	1	0	1	2	0	0	1	1	1	0	0
P_Diatomeae_XX	0	0	0	0	0	0	2	0	0	0	0	0	0	0	1	0	0	1	0	0	0	0	1	0	0	0	0	0	0	1	1	0	0	1	0	0	0	0	0	1	0	0	0	0	0	0	0	0	0
P_Dictyochophyceae_X	0	3	0	4	3	4	3	0	0	2	3	0	0	0	1	1	1	3	0	1	0	1	2	1	0	0	0	0	2	1	1	0	1	0	0	1	1	0	1	5	1	0	0	1	1	2	0	17	0
P_Dictyosteliida	0	0	2	0	1	1	1	0	1	0	2	0	1	0	0	0	0	1	0	2	1	0	3	1	4	1	0	1	0	3	0	1	3	0	3	15	3	0	7	16	2	8	3	18	1	2	8	0	1
P_Dino-Group-I	4	8	12	2	17	13	9	4	11	1	19	13	17	5	8	5	1	16	2	5	6	6	7	18	16	6	14	6	7	6	4	10	21	0	58	80	245	237	85	25	390	327	25	22	50	380	73	28	36
P_Dino-Group-II	55	35	32	31	66	48	64	13	28	13	66	74	48	23	30	26	33	64	32	25	35	28	35	52	67	24	22	46	11	21	63	25	72	113	170	162	894	561	208	123	903	632	90	84	89	979	178	123	316
P_Dino-Group-III	0	0	0	0	0	1	1	0	0	1	1	1	0	1	0	0	0	0	0	0	0	0	0	1	0	2	5	0	1	1	1	0	2	1	0	1	1	0	0	0	0	0	0	0	0	1	0	0	1
P_Dino-Group-IV	1	0	0	0	0	0	0	0	0	0	0	0	0	0	0	0	0	0	0	0	0	0	0	0	0	0	0	0	0	0	0	0	0	0	1	0	0	1	0	0	0	0	0	0	0	0	0	0	0
P_Dino-Group-V	0	0	0	0	1	0	0	0	0	0	0	0	0	0	0	0	0	0	0	0	0	0	0	0	0	0	0	0	0	0	0	0	0	0	0	0	0	0	0	0	0	0	0	0	0	0	0	0	0
P_Dinophyceae_X	69	184	244	117	271	220	184	80	69	15	313	135	71	52	1373	150	637	411	1422	461	1707	287	35	516	1463	305	1527	860	210	248	634	390	954	36	1431	721	1127	1171	875	719	1106	1385	416	785	386	997	833	69	65
P_Dinophysiales	0	1	1	0	0	0	0	0	0	1	1	1	0	0	0	0	1	0	0	2	0	0	0	2	2	0	1	1	0	1	1	0	1	0	0	0	0	0	0	0	0	1	0	0	1	0	1	0	0
P_Dinophyta_XX	0	0	0	0	0	0	1	0	0	0	1	2	0	1	0	1	1	0	1	0	1	1	2	2	5	1	2	3	0	0	2	1	0	2	1	0	1	0	1	1	1	1	0	1	5	1	1	0	2
P_Diplomonadida	0	2	2	0	0	4	1	0	0	0	0	1	0	0	0	1	0	0	0	0	0	2	3	5	0	0	0	0	2	0	0	0	1	0	0	0	0	1	0	1	3	0	0	0	0	0	0	0	1
P_Diplonemida	0	0	0	0	0	0	0	0	0	0	0	0	0	0	0	0	0	0	0	1	0	0	1	0	0	0	0	0	0	0	0	0	0	0	0	0	1	0	0	1	0	0	0	1	1	0	0	0	0
P_Ebriacea	1	2	0	0	0	0	0	0	0	0	1	3	2	0	1	2	2	0	0	4	0	1	1	4	0	0	2	1	1	0	0	0	2	1	1	2	3	0	1	1	0	0	3	4	0	0	1	0	1
P_Echinamoebida_X	5	0	3	0	1	0	5	0	0	0	0	0	3	0	23	16	25	20	10	19	10	15	0	13	15	1	10	7	1	8	9	2	8	3	3	4	35	6	3	10	31	7	6	7	36	20	21	6	6
P_Echinosteliida	0	0	0	0	0	0	0	0	0	0	0	1	0	0	0	0	0	0	0	0	0	0	0	0	0	0	0	0	0	0	0	0	0	0	1	0	0	0	0	0	3	3	0	0	0	1	3	0	1
P_Ectocarpales	0	0	0	0	0	0	0	0	0	0	0	0	0	0	0	0	0	0	0	0	0	0	0	0	0	0	0	0	0	0	0	0	0	0	0	0	0	0	0	0	0	0	0	0	0	0	0	0	0
P_Eimeriida	3	2	2	0	6	2	6	0	6	2	15	15	5	12	8	7	12	17	5	11	10	8	6	13	10	23	25	7	7	7	7	0	9	2	19	14	19	4	21	42	11	9	13	17	9	6	12	0	7
P_Ellobiopsidae_X	0	0	0	0	0	0	0	0	0	0	0	0	0	0	0	0	0	0	0	0	0	0	0	0	0	0	0	0	0	0	0	0	0	0	0	0	0	0	0	0	0	0	0	0	0	0	0	0	0
P_Endomyxa_X	0	2	1	1	5	5	1	3	0	1	12	2	2	1	1	0	1	0	0	0	0	0	0	0	0	2	0	0	0	0	0	0	0	0	0	1	0	0	1	0	1	0	0	0	1	0	1	1	0
P_Endomyxa-Ascetosporea_X	0	0	0	0	0	0	0	0	0	0	0	0	0	0	0	0	0	0	0	0	0	0	0	0	0	0	0	0	0	0	0	0	0	0	0	0	0	0	0	0	0	0	0	0	0	0	0	0	0
P_Endomyxa-Phytomyxea_X	0	0	0	0	0	0	0	0	0	0	0	0	0	0	0	0	0	0	0	0	0	0	0	0	0	1	0	0	0	0	0	0	1	0	0	0	0	0	0	0	0	0	0	0	0	0	0	0	0
P_Euamoebida	146	133	115	33	164	96	135	44	142	31	213	118	61	90	1787	673	964	4429	1891	1615	666	408	61	879	1086	680	1046	1268	1161	1070	2299	1021	2098	75	1197	1476	505	634	563	1403	1134	759	662	3147	498	642	1093	57	159
P_Eubodonida	14	6	0	0	0	2	4	5	6	0	24	28	13	4	30	30	17	23	15	40	9	27	1	24	8	18	11	27	50	24	13	13	37	6	22	56	7	7	7	38	14	7	12	92	17	3	9	2	5
P_Euglenida_X	0	1	1	0	0	0	0	0	0	0	1	7	0	0	0	2	3	4	2	22	1	1	4	2	2	2	35	4	1	2	2	9	25	0	2	1	4	1	1	2	4	6	0	0	5	7	4	0	0
P_Euglenophyceae	0	0	0	0	0	0	1	0	2	0	3	0	0	0	0	0	0	1	1	1	1	1	1	1	1	1	2	0	0	3	0	1	2	0	1	0	0	0	3	0	0	1	0	0	7	0	0	0	1
P_Euglyphida	26	53	37	9	35	34	57	44	38	9	109	28	43	89	794	371	430	214	136	164	183	285	16	393	129	136	242	232	103	151	65	21	92	14	64	93	64	76	42	80	90	188	34	136	67	86	106	11	10
P_Eugregarinorida	0	1	0	0	0	0	7	4	2	1	1	1	2	1	1	3	1	1	5	11	4	1	1	9	6	14	29	3	0	4	3	1	9	2	5	9	0	8	5	9	12	5	6	11	0	22	0	0	0
P_Eukaryota_XXXXX	0	0	0	0	0	1	0	0	0	0	2	1	0	0	0	0	0	0	0	0	0	1	0	1	0	1	0	0	0	0	2	2	4	1	0	0	1	0	1	1	0	0	0	1	1	1	2	0	0
P_Eunotiales	0	0	1	0	0	2	0	0	0	0	0	0	0	0	0	1	0	0	0	0	0	0	0	0	0	0	1	0	0	0	2	0	0	1	0	0	0	0	0	0	0	0	0	0	0	0	0	0	0
P_Euplotia	41	10	39	2	21	42	9	14	0	3	8	23	2	2	6	11	14	21	10	10	7	15	18	18	8	7	15	35	13	9	23	3	10	13	40	8	2	9	10	18	3	11	3	7	29	4	17	3	42
P_Eupodiscales	171	44	2	0	5	9	8	2	0	0	0	12	0	0	11	0	0	4	2	0	27	0	277	0	2	0	0	18	0	0	2	0	1	36	51	1	126	23	18	0	20	15	9	7	33	43	18	72	12
P_Eustigmatophyceae_X	0	1	0	0	0	2	0	0	0	0	1	0	0	0	1	0	1	2	0	1	1	0	0	4	0	0	1	3	0	1	0	0	2	0	2	1	4	0	1	0	0	1	0	1	0	1	2	4	1
P_Filasterea_XX	1	2	1	1	4	2	3	4	1	0	2	1	0	2	1	0	4	5	0	0	2	0	5	1	0	1	2	2	1	3	0	3	1	0	2	6	0	0	2	1	1	0	0	12	8	2	0	2	0
P_Filoretidae	0	0	0	0	1	0	2	0	0	0	0	0	0	0	0	1	1	1	0	3	0	0	0	0	0	0	0	0	0	1	1	1	0	0	0	0	0	0	1	0	0	1	0	2	0	2	2	1	0
P_Filosa-Granofilosea_X	4	2	2	4	5	0	4	1	1	3	17	1	1	7	19	16	22	16	27	30	10	22	2	43	11	12	19	29	13	14	17	5	21	4	10	18	36	3	4	9	22	9	8	80	22	28	8	3	4
P_Filosa-Imbricatea_X	4	2	1	0	1	1	3	1	0	0	3	1	0	3	15	19	23	23	25	37	8	19	0	33	7	12	29	32	9	12	17	6	17	1	13	11	24	16	2	14	17	8	5	146	2	18	16	3	2
P_Filosa-Sarcomonadea_X	1	0	0	0	2	3	3	1	1	1	0	0	0	1	4	4	4	0	3	4	1	1	0	0	0	1	4	1	1	0	0	0	5	1	3	2	1	0	0	1	1	1	0	0	4	0	0	0	3
P_Filosa-Thecofilosea_X	4	23	20	5	8	16	7	6	6	3	39	5	14	11	49	65	51	43	46	37	32	56	2	65	22	17	36	41	22	21	17	7	15	1	24	56	108	40	50	39	177	49	36	162	17	174	80	4	1
P_Flabellinia_X	145	160	272	56	146	126	134	50	104	40	176	125	48	55	384	211	368	451	175	85	261	224	101	244	320	98	265	165	62	237	244	84	349	86	242	104	46	28	282	139	43	29	73	113	576	37	57	161	37
P_Flamellidae	175	38	80	17	67	57	82	23	27	5	78	77	27	33	189	265	310	222	112	113	180	122	13	94	177	63	258	110	32	61	93	33	124	98	141	183	51	28	114	111	41	36	69	136	133	40	65	31	107
P_Fonticulida	0	0	0	0	0	0	0	0	0	0	0	0	0	0	0	0	0	0	0	0	0	0	0	0	0	0	0	0	0	0	0	0	0	0	0	0	0	0	0	0	0	0	0	0	0	0	0	0	0
P_Foraminifera_XX	111	47	108	22	131	154	120	2	0	0	6	18	6	1	12	2	56	74	4	56	36	29	422	44	7	104	47	32	5	12	24	17	53	6	60	95	22	4	706	421	15	17	638	445	20	384	35	0	308
P_Fractovitellida	20	38	36	3	27	42	35	38	17	9	90	50	26	14	52	20	33	31	20	27	24	25	32	38	109	18	29	23	10	26	9	6	23	27	17	15	41	8	7	11	10	13	14	66	83	13	11	9	22
P_Fragilariales	0	0	0	0	0	3	1	0	0	0	0	0	0	0	0	0	0	0	0	0	0	0	0	0	1	0	0	0	0	0	0	0	0	0	1	0	1	0	0	0	1	0	0	2	0	0	0	0	0
P_Glissomonadida	46	314	197	50	214	193	265	118	88	57	561	61	118	116	323	164	232	291	162	246	101	143	35	207	102	74	168	167	64	60	94	32	106	39	145	191	330	140	178	215	685	262	101	572	244	627	253	62	18
P_Globothalamea_X	61	4	3	0	9	0	1	0	0	1	0	12	0	0	0	0	2	0	0	2	0	1	43	0	0	1	0	0	0	0	0	0	0	0	0	5	0	0	7	1	0	0	2	0	0	0	0	0	104
P_Goniomonadales	14	7	8	1	4	1	9	1	2	0	13	15	5	1	41	24	33	47	38	66	21	24	5	24	21	20	41	17	5	12	29	24	89	17	53	60	1572	35	62	11	576	17	103	22	40	1123	29	5	14
P_Gonyaulacales	243	313	214	63	640	1286	260	42	88	57	166	583	98	37	329	431	1350	738	221	331	333	426	351	596	226	175	217	924	564	1065	857	369	751	263	578	486	2092	5880	640	254	1687	1902	496	351	5249	2499	1940	108	2873
P_Gregarinomorphea_X	12	0	10	6	2	5	2	3	9	1	5	7	5	7	2	2	3	5	1	2	3	3	4	3	1	2	0	1	1	0	1	2	3	10	16	12	2	1	10	11	3	3	17	4	33	3	4	3	6
P_Gregarinomorphea_X_GRE1	2	0	1	0	1	2	0	0	0	0	0	0	0	0	0	0	0	0	0	0	0	0	0	0	0	0	0	0	0	0	0	0	0	1	0	0	2	0	1	0	3	0	0	0	1	1	0	0	0
P_Gregarinomorphea_X_GRE3	0	0	0	0	0	0	0	0	0	0	0	0	0	0	0	0	0	0	0	0	0	0	0	0	0	0	0	0	0	0	0	0	0	0	0	0	0	0	0	0	0	0	0	0	0	0	0	0	0
P_Gregarinomorphea_X_GRE4	0	0	0	0	0	0	0	0	0	0	0	0	0	0	0	0	0	0	0	0	0	0	0	0	0	0	0	0	0	0	0	0	0	0	0	0	0	0	0	0	0	0	0	0	0	0	0	0	0
P_Gregarinomorphea_X_GRE5	0	0	0	0	0	0	0	0	0	0	0	0	0	0	0	0	0	0	0	0	0	0	0	0	0	0	0	0	0	0	0	0	0	0	0	0	1	0	0	0	0	0	0	0	0	0	1	0	0
P_Gregarinomorphea_X_GRE6	0	0	0	0	0	0	0	1	0	0	0	0	0	0	0	0	0	0	0	0	0	0	0	0	1	0	0	0	0	1	0	0	0	0	0	0	0	0	0	0	0	0	0	0	0	0	0	0	0
P_Gregarinomorphea_X_GRE7	21	0	0	0	1	0	0	6	2	0	21	47	6	6	49	32	41	28	10	10	6	10	16	10	6	3	6	8	0	1	6	3	18	12	0	1	0	0	1	0	1	0	1	0	47	1	0	0	0
P_Gromiida	1	0	0	0	0	0	0	0	0	0	0	0	0	0	0	0	1	0	0	0	0	0	0	0	0	0	0	0	0	0	0	0	0	0	0	1	0	0	0	0	0	0	0	3	1	0	0	0	0
P_Gymnodiniales	82	44	39	12	106	98	45	9	15	6	36	23	38	8	251	160	991	545	723	484	125	948	14	649	98	466	178	762	1968	2618	1182	2550	1605	26	970	635	301	599	421	739	902	1009	464	1286	403	673	988	10	187
P_Gyrista_XX	1	4	1	5	2	3	3	0	0	0	1	3	2	1	2	0	2	1	3	4	0	0	2	0	0	2	3	0	0	0	2	1	8	0	2	1	0	0	1	4	0	1	0	1	2	0	0	16	0
P_Haemosporida	0	3	1	0	0	4	0	0	0	0	1	4	1	0	0	0	0	1	0	0	0	1	0	0	0	0	0	0	0	0	0	0	0	1	0	0	1	0	0	47	0	0	0	0	0	0	0	4	0
P_Haplosporida	0	0	0	0	0	0	0	6	0	0	0	1	0	0	0	0	0	0	0	0	0	1	0	0	0	0	0	0	0	1	0	0	2	0	0	0	0	0	0	0	1	0	0	0	1	0	0	0	0
P_Haplozoonales	0	0	0	0	0	0	0	0	0	0	0	0	0	0	0	0	0	0	0	0	0	0	0	0	0	0	0	0	0	0	0	0	0	0	0	0	0	0	0	0	0	0	0	0	0	0	0	0	0
P_Haptophyta_Clade_HAP1_X	33	14	1	0	1	4	1	0	2	3	3	58	2	2	20	31	24	37	28	52	8	14	14	18	17	10	10	20	12	11	34	20	76	19	21	59	1	5	57	54	1	2	15	25	78	0	0	1	40
P_Haptophyta_Clade_HAP2_X	0	0	0	0	0	0	0	0	0	0	0	0	0	0	0	0	0	0	0	0	0	0	0	0	0	0	0	0	0	0	0	1	1	0	0	0	0	0	0	0	0	0	0	0	0	0	0	0	0
P_Haptophyta_Clade_HAP3_X	1	3	6	0	1	1	6	1	1	1	7	3	1	4	5	4	0	2	1	0	0	0	2	1	2	0	0	4	5	2	3	4	17	0	7	1	12	0	8	0	1	1	2	4	6	14	3	0	1
P_Haptophyta_Clade_HAP4_X	0	0	0	0	0	0	1	0	0	0	0	0	0	0	0	1	0	0	0	0	0	0	0	0	0	0	0	0	0	0	0	0	0	0	4	1	0	0	1	0	0	0	0	0	1	0	0	0	0
P_Haptophyta_Clade_HAP5_X	8	0	1	0	1	1	0	2	3	2	2	30	0	2	3	7	0	12	7	5	4	1	9	5	4	2	1	6	3	4	13	6	31	4	7	4	0	0	1	1	2	0	6	7	3	0	0	1	1
P_Haptophyta_XXX	2	0	0	0	0	0	0	0	0	0	0	0	0	0	0	0	0	0	0	0	2	0	0	1	0	1	3	4	0	0	1	2	1	1	0	0	0	0	0	0	1	0	1	0	1	0	0	0	0
P_Haptoria_1	0	0	0	0	0	1	2	0	2	1	1	0	1	1	1	2	1	0	1	0	0	0	1	0	0	0	1	0	0	0	0	0	2	1	2	0	6	0	0	0	0	1	0	5	0	3	1	0	14
P_Haptoria_2	0	0	3	0	4	0	1	0	1	0	1	0	0	1	3	1	3	2	4	4	1	2	0	2	2	2	4	15	1	2	5	4	9	1	0	0	4	1	0	1	0	0	0	2	0	0	18	0	1
P_Haptoria_3	0	1	2	0	1	1	0	0	0	0	0	0	0	0	0	0	1	0	0	0	0	0	0	0	0	0	1	0	0	0	1	0	0	0	4	1	1	0	0	0	1	1	0	0	0	0	0	0	0
P_Haptoria_4	0	1	0	0	0	0	0	0	0	0	0	0	0	0	0	0	0	0	0	0	0	0	0	0	0	0	1	0	0	0	0	0	0	0	0	0	0	0	0	0	0	0	0	0	0	0	0	0	0
P_Haptoria_5	1	3	6	0	1	1	4	0	2	1	3	1	2	3	2	2	0	3	3	3	10	12	0	5	4	5	7	11	6	8	5	3	7	0	11	5	14	5	3	9	8	7	2	12	3	7	6	3	14
P_Haptoria_6	3	3	7	0	7	4	0	1	2	4	1	2	0	3	2	2	3	13	3	6	2	5	3	4	2	2	2	2	0	2	3	4	4	1	5	1	9	2	5	4	4	4	1	12	16	12	5	5	3
P_Haptoria_7	4	0	1	0	1	6	4	0	1	0	0	0	0	0	0	1	0	1	0	1	2	1	0	0	0	0	3	2	0	0	1	2	1	0	19	0	25	1	9	1	10	4	4	1	3	10	3	1	0
P_Hemiaulales	2	32	10	2	6	0	13	0	0	0	2	6	0	3	0	0	0	0	0	0	0	0	1	0	0	0	0	0	0	0	0	1	0	0	0	0	0	0	0	0	0	0	0	0	0	0	0	195	0
P_Hemimastigophora_XXX	2	3	2	0	4	9	2	7	3	1	16	1	3	5	2	0	0	7	3	3	1	1	3	3	0	4	3	7	1	3	3	2	9	1	4	3	2	0	3	2	3	0	0	2	1	6	3	0	2
P_Heterolobosea_X	0	0	0	0	0	0	0	0	0	0	0	0	0	0	0	0	0	0	0	0	0	0	0	0	0	0	0	0	0	0	0	0	0	0	0	0	0	0	0	0	0	0	0	0	0	0	0	0	0
P_Heterotrichea_X	1	2	2	4	1	6	6	0	1	0	5	1	3	1	16	3	5	3	2	7	1	2	0	13	7	9	13	3	3	4	2	3	8	4	4	8	5	3	4	5	7	2	1	21	3	16	5	1	0
P_Hibberdiales	0	0	0	0	0	0	0	0	1	0	0	0	1	0	9	7	10	13	15	8	24	18	0	36	14	17	36	52	48	85	54	55	138	0	1	2	8	34	0	0	3	11	1	20	0	11	26	0	0
P_Himatismenida	131	82	79	99	165	66	90	6	16	7	25	153	12	9	44	69	60	183	93	343	54	183	50	192	39	115	59	214	198	177	210	177	211	74	249	214	515	96	218	463	283	188	140	90	1267	205	162	255	136
P_Holomastigida	1	1	3	0	0	1	1	0	2	0	0	4	0	1	0	2	7	0	22	0	1	7	0	5	1	21	1	7	30	17	10	28	7	0	1	0	2	3	3	2	0	1	3	0	3	2	1	0	0
P_Hydrurales	0	0	0	0	0	0	0	0	0	0	0	0	0	0	0	0	1	0	0	0	0	0	0	0	0	0	0	2	1	2	0	1	1	0	0	1	0	0	0	0	0	1	1	1	0	0	0	0	0
P_Hymenostomatia	2122	2400	929	236	3121	1402	621	202	226	136	725	2402	312	191	2151	1725	3199	2581	5638	5470	2702	3617	4962	5820	3168	7098	4556	5631	4160	4413	4273	5002	4588	666	1869	1129	6672	3720	1389	1212	5233	3454	925	1408	2882	4824	3269	7920	2315
P_Hyphochytriales	1	0	0	0	0	0	0	0	0	0	0	1	0	0	0	0	0	0	2	0	0	0	0	1	0	0	0	0	0	0	0	1	1	0	0	1	0	0	1	0	0	0	0	1	0	0	0	0	1
P_Hypotrichia	18	69	46	18	81	47	42	24	11	7	27	14	18	19	17	25	38	43	30	39	38	29	13	21	166	38	143	90	19	35	67	19	50	6	35	16	27	21	30	7	45	19	13	9	64	47	30	6	12
P_Ichthyophonida_X	0	0	0	1	0	0	0	0	0	0	1	1	1	0	0	0	0	0	1	0	0	0	0	1	1	0	1	1	0	1	1	0	1	0	0	1	0	2	0	0	0	0	0	3	1	0	0	0	0
P_Ichthyophonidae	423	19	55	16	76	76	55	12	8	5	21	178	22	11	114	37	63	175	35	89	596	200	48	40	287	24	66	188	65	114	112	58	78	142	123	76	142	61	29	43	201	117	48	109	162	129	90	33	194
P_Ichthyosphonida_X	4	2	0	0	0	0	1	0	0	1	2	0	1	0	1	0	0	2	1	0	0	0	1	1	0	1	0	5	0	2	2	2	5	0	6	20	0	48	5	2	5	2	4	5	3	5	0	0	1
P_Imbricatea_X	0	0	0	0	0	0	0	0	0	0	1	0	0	0	0	1	0	0	0	0	0	0	0	0	0	0	0	0	0	0	0	0	0	0	0	0	0	0	0	0	0	1	0	1	0	0	0	0	0
P_Isochrysidales	57	38	33	6	41	35	34	12	13	4	33	72	12	7	80	59	133	52	213	37	134	155	45	48	198	52	233	110	44	56	128	37	89	16	115	87	142	451	146	94	151	435	82	187	66	152	291	8	63
P_Jakobida	5	2	3	0	0	2	1	1	0	1	3	15	0	0	14	4	6	16	12	8	6	10	6	20	3	4	10	43	9	10	30	22	18	27	21	15	35	6	10	0	8	5	9	15	2	20	22	3	13
P_Karyorelictea_X	1	2	2	0	0	0	1	4	2	0	3	4	1	11	2	1	2	4	4	1	0	1	1	1	7	0	7	3	1	4	3	3	12	0	2	5	2	3	1	1	3	1	0	6	1	1	9	5	0
P_Kathablepharidida	75	15	27	3	18	27	9	19	6	8	60	33	8	11	157	103	194	166	67	19	167	143	29	146	163	41	202	49	28	123	120	32	161	38	264	61	3	22	64	57	8	2	20	61	73	6	11	3	41
P_Kinetoplastea_KIN1	0	0	0	0	0	0	0	0	0	0	0	0	0	0	0	0	0	0	0	0	0	0	0	0	0	0	0	0	0	0	0	0	0	0	0	0	0	0	0	0	0	0	0	0	0	0	0	0	0
P_Kinetoplastea_X	18	11	5	0	10	4	24	11	4	3	17	52	3	0	69	74	161	75	76	94	23	56	31	81	28	29	43	76	91	87	53	71	118	17	58	70	124	24	22	74	174	47	27	195	36	123	54	0	13
P_Koernerellales	0	0	0	0	0	0	0	0	0	0	0	0	0	0	0	0	0	0	0	0	0	0	0	0	0	0	0	0	0	0	0	0	0	0	0	0	0	0	0	0	0	0	0	0	0	0	0	0	0
P_Labyrinthulomycetes	362	2777	2522	1616	3329	1618	2649	7	180	56	90	234	191	22	356	393	294	407	577	414	115	83	393	104	115	89	241	251	90	145	383	152	365	143	281	497	250	536	287	3049	255	1088	215	1045	1332	213	413	16530	812
P_Leptomyxida	1915	314	217	106	405	237	229	55	154	56	202	439	209	128	642	483	667	632	1997	453	330	957	2640	644	673	1581	423	1100	3013	1667	1166	2639	1504	326	529	308	1415	828	685	191	1306	1277	733	287	502	1414	1851	641	453
P_Licmophorales	3	0	0	1	5	3	2	1	0	0	2	1	0	0	0	2	0	0	1	0	1	0	1	0	0	0	1	0	0	0	0	0	0	1	4	2	0	0	8	10	1	0	12	12	1	0	6	17	0
P_Licnophoria	0	0	0	0	0	0	0	0	0	0	0	0	0	0	1	0	0	0	0	0	0	0	1	0	1	0	0	0	0	0	0	0	0	0	0	0	0	0	0	0	0	0	0	0	0	0	0	2	0
P_Limnofilida	23	16	28	1	15	15	9	10	13	0	17	19	7	12	360	187	267	172	276	332	110	245	11	196	93	148	181	121	71	105	181	40	115	12	78	115	381	322	120	70	437	414	43	392	96	378	380	9	67
P_Lithodesmiales	1	0	0	0	0	0	0	0	0	0	2	0	0	0	0	0	0	0	0	0	0	0	0	0	0	0	0	0	0	0	0	0	0	0	0	0	0	0	0	0	0	0	0	0	0	0	1	0	0
P_Litostomatea_X	24	9	13	1	8	8	16	1	2	0	5	3	0	0	1	4	3	5	5	6	3	7	1	17	9	6	8	21	6	16	9	6	20	0	32	4	67	7	17	12	34	11	7	2	28	14	12	3	2
P_Lobosa-G1_X	1	1	0	1	0	0	0	0	0	0	0	0	0	0	0	1	0	0	0	0	0	0	0	0	0	0	0	1	0	0	0	0	0	1	0	0	2	1	1	1	6	0	0	0	7	5	1	0	0
P_Lyrellales	0	0	0	0	0	0	0	0	0	0	0	0	0	0	0	0	0	0	0	0	0	0	0	0	0	0	0	0	0	0	0	0	0	0	0	0	0	0	0	0	0	0	0	0	0	0	0	0	0
P_Mantamonadida_X	0	0	0	0	0	0	0	0	0	0	0	0	0	0	0	0	0	0	0	0	0	0	0	0	0	0	0	0	0	0	0	0	0	0	0	1	0	0	0	0	0	0	0	0	0	0	0	0	0
P_Marimonadida	1	19	33	5	36	9	12	4	9	1	28	0	8	6	7	1	11	5	5	4	10	2	0	2	16	3	16	8	3	0	10	3	7	0	1	5	9	3	1	5	4	7	2	6	5	3	14	0	1
P_Marosporida	0	0	1	1	0	0	1	0	0	0	0	0	1	0	0	0	0	0	0	1	0	0	0	0	0	1	0	2	0	1	0	0	0	0	1	0	0	1	0	1	1	4	0	0	2	1	1	7	1
P_Massiterida	0	0	0	0	1	1	1	0	0	0	5	2	1	1	5	6	6	1	3	4	2	2	1	1	2	3	2	3	0	1	0	2	3	1	1	2	2	2	2	3	2	0	1	2	6	2	2	1	3
P_Mastigamoebida	0	0	0	0	2	3	0	0	0	0	1	1	0	0	1	0	1	1	1	0	1	0	1	1	1	2	2	0	0	0	1	0	1	0	6	9	0	0	18	17	1	0	5	0	15	0	0	0	10
P_Mastogloiales	0	0	0	0	0	0	0	0	0	0	0	0	1	0	0	0	0	0	0	0	0	0	0	0	0	0	0	0	0	0	0	0	0	0	0	0	0	0	0	0	0	0	0	0	0	0	0	0	0
P_Mediophyceae_X	1	0	0	0	0	1	0	1	1	0	0	0	1	0	0	0	0	0	0	0	0	0	0	1	0	1	0	0	0	0	0	0	2	0	0	0	0	1	0	0	1	0	1	0	0	0	0	0	0
P_Melosirales	1	2	1	0	1	0	3	1	4	1	0	1	2	5	2	0	3	3	0	0	0	0	1	4	0	0	2	3	0	2	1	3	7	1	4	11	0	0	2	1	0	4	2	5	1	1	1	0	1
P_Metamonada_XXX	0	0	0	0	0	0	0	0	0	0	0	0	0	0	0	0	0	1	0	0	0	0	0	0	0	0	0	0	0	0	1	0	0	0	0	0	0	0	0	1	0	0	0	0	0	0	0	0	0
P_Metopiida	0	0	0	0	0	1	0	0	0	0	0	0	0	0	0	0	1	0	0	0	0	0	0	0	0	0	0	0	0	0	0	0	0	0	0	0	0	0	0	0	0	0	0	1	0	0	0	0	0
P_Metromonadea_X	0	0	0	0	0	0	0	0	0	0	0	0	0	0	0	0	1	0	0	0	0	0	0	0	0	0	0	0	1	0	1	0	2	0	0	0	0	0	0	0	0	0	0	0	0	0	0	0	0
P_Metromonadida	1	0	0	0	0	0	0	0	0	0	0	0	0	0	0	0	0	0	0	0	1	0	0	0	0	0	1	0	1	0	0	0	0	0	1	0	3	0	0	0	4	2	0	0	1	7	1	0	1
P_Microhelida	0	0	0	0	0	1	0	0	0	0	0	1	1	1	1	0	0	1	0	0	0	0	0	0	0	0	0	0	0	0	0	0	0	0	0	3	0	0	2	2	0	1	0	0	0	0	0	0	0
P_Miliolida	1	2	0	0	5	2	1	0	0	0	0	0	1	0	0	0	2	0	0	0	0	0	0	0	0	0	0	0	0	0	0	0	0	0	1	4	0	0	6	4	0	0	18	13	0	0	1	0	54
P_Ministerida	0	0	0	0	0	0	1	0	0	0	0	1	0	0	0	0	2	2	3	4	0	0	0	0	0	0	0	0	2	3	2	0	0	0	1	1	1	0	0	0	1	1	0	3	0	1	3	0	0
P_MOCH-2_X	0	0	0	0	0	0	0	0	0	0	0	0	0	0	0	0	0	0	0	0	0	0	0	0	0	0	0	0	0	0	0	0	0	0	0	0	0	0	0	0	0	0	0	0	0	0	0	0	0
P_MOCH-4_X	0	0	0	0	0	0	0	0	0	0	0	0	0	0	0	0	0	0	0	0	0	0	0	0	0	0	0	0	0	0	0	0	0	0	0	0	0	0	0	0	0	0	0	0	0	0	0	0	0
P_MOCH-5_X	0	0	0	0	0	0	0	0	0	0	0	0	0	0	0	0	0	0	0	0	0	0	0	0	0	0	0	0	0	0	0	0	0	0	0	0	0	0	0	0	0	0	0	0	0	0	0	0	0
P_Monothalamids_Clade-B	0	0	0	0	0	0	0	0	0	0	0	0	0	0	0	0	0	0	0	0	0	0	0	0	0	0	0	0	0	0	0	0	0	0	0	0	0	0	0	0	0	0	0	0	0	0	0	0	0
P_Monothalamids_Clade-BM	1	0	0	0	0	0	0	0	0	0	0	0	0	0	2	0	0	0	0	2	0	0	0	2	0	1	0	0	0	0	0	0	5	0	1	0	0	0	8	1	0	0	0	0	1	0	0	0	0
P_Monothalamids_Clade-C	5	0	0	0	0	3	2	0	0	0	0	4	0	0	2	0	1	17	1	0	12	3	1	2	9	8	9	2	1	0	2	1	4	0	2	2	0	0	4	0	0	0	1	1	4	0	1	0	6
P_Monothalamids_Clade-C2	0	0	0	0	0	0	1	0	0	0	0	0	0	0	0	0	0	0	0	1	0	0	0	0	0	0	0	1	0	0	0	0	2	0	0	0	0	0	0	0	0	0	0	1	0	2	0	0	1
P_Monothalamids_Clade-C4	0	0	0	0	0	0	0	0	0	0	0	0	0	0	0	0	0	0	0	0	0	0	0	0	0	0	0	0	0	0	0	0	0	0	0	0	0	0	0	0	0	0	0	0	0	0	0	0	0
P_Monothalamids_Clade-E	161	16	54	13	138	164	204	16	0	12	464	33	34	20	42	51	188	78	32	8	119	83	186	74	41	110	89	63	21	57	72	78	167	15	5	88	8	0	5	9	17	2	5	3	312	2	10	0	194
P_Monothalamids_Clade-I	18	15	8	6	51	34	6	1	0	2	141	11	10	7	1	5	13	1	5	14	7	9	19	2	1	11	18	4	8	5	2	5	16	1	0	50	6	0	5	14	5	0	66	43	56	3	1	0	30
P_Monothalamids_Clade-O	0	0	0	0	0	0	0	0	0	0	0	0	0	0	0	0	0	0	0	0	0	0	1	0	0	0	0	0	0	0	0	0	0	0	0	0	0	0	1	0	0	0	0	0	0	0	0	0	0
P_Monothalamids_Clade-Y	616	2	37	3	13	92	140	3	1	0	1	151	18	1	4	42	105	6	4	219	29	29	1579	48	13	81	203	25	8	32	17	40	140	110	16	307	13	3	12	31	15	0	18	23	38	13	15	15	199
P_Monothalamids_Group4	9	0	1	3	8	6	1	3	0	1	48	1	1	5	93	978	106	15	8	277	114	271	48	136	34	192	119	170	21	43	57	30	150	2	1	8	19	10	21	0	131	2	7	14	50	5	13	0	1
P_Monothalamids_X	185	4	21	0	29	17	31	1	1	2	110	43	10	6	16	45	60	16	29	23	49	84	351	50	59	190	72	29	13	17	84	48	121	12	6	76	9	2	38	12	10	2	32	47	49	10	13	2	206
P_Myxogastria_Fuscisporidia_X	0	1	1	1	1	0	0	0	0	0	0	0	0	0	0	0	0	0	0	0	3	0	0	0	2	0	48	0	0	0	0	0	1	1	0	0	9	0	9	0	4	4	0	0	0	11	0	0	4
P_Myxogastria_Lucisporidia_X	5	13	41	2	6	9	19	0	0	1	11	2	0	2	2	0	1	0	0	0	0	2	4	0	0	0	8	0	0	0	0	0	1	0	3	3	22	25	11	253	23	5	11	2	3	14	740	1	2
P_NAMAKO-1-lineage_X	2	1	2	0	0	1	1	0	0	1	3	1	0	0	1	1	2	2	0	1	0	1	1	0	0	0	0	0	0	1	0	0	0	0	0	1	0	0	0	0	0	0	1	0	6	0	0	0	0
P_Nanomonadea	19	98	114	36	80	48	75	2	9	2	6	24	8	2	9	7	69	3	6	10	6	39	15	5	2	13	0	3	3	3	35	0	0	8	10	15	34	76	18	208	23	109	11	9	88	39	163	804	26
P_Nassellaria	0	0	0	0	0	0	0	0	1	0	0	3	0	0	5	1	4	6	11	6	22	22	0	11	4	9	36	57	54	66	77	81	137	0	0	2	1	47	0	2	1	5	0	5	1	1	9	0	0
P_Nassophorea_X	9	3	12	1	9	4	4	0	1	2	8	4	7	2	7	3	8	5	3	5	6	13	5	14	7	6	4	7	3	2	4	3	6	1	7	4	50	8	7	1	45	12	1	2	4	43	27	4	4
P_Naviculales	858	106	60	20	73	75	973	60	257	278	388	2069	100	311	189	508	115	292	845	271	149	1530	968	665	376	507	177	607	1667	499	1333	615	453	1857	763	989	102	621	783	2186	177	402	464	448	405	123	374	464	1907
P_Nebulidida	1	0	5	0	1	2	4	0	1	2	7	6	3	2	5	0	0	9	3	2	2	1	0	6	23	9	7	7	2	6	7	6	17	1	9	11	2	2	9	3	1	0	3	5	10	3	4	9	6
P_Neobodonida	33	5	18	0	17	16	29	5	9	4	29	23	5	6	92	40	51	50	48	35	17	28	17	53	14	13	19	46	48	73	24	32	75	9	59	47	188	47	72	45	235	60	26	141	62	147	55	10	12
P_Neogregarinorida	22	7	11	1	6	8	17	2	0	1	2	35	1	3	6	6	8	85	9	8	9	9	22	22	22	0	2	47	20	17	28	7	15	16	299	162	22	45	253	1189	11	60	123	26	114	4	54	4	65
P_Nephromycida	0	0	0	0	0	0	0	0	0	0	1	1	0	0	1	0	1	1	0	0	0	0	1	0	0	3	0	0	0	0	0	0	1	0	0	1	0	0	0	1	0	0	0	0	0	0	0	0	2
P_Nibbleridida	346	3	4	2	1	4	6	2	1	1	3	532	1	4	39	92	38	44	294	38	23	52	94	40	56	45	32	24	24	24	120	14	93	1118	80	111	132	66	43	11	17	81	55	100	6	293	251	20	564
P_Noctilucales	0	0	1	0	0	0	0	1	0	0	0	0	0	0	1	0	0	0	1	0	0	1	0	1	2	0	0	0	0	0	0	1	2	0	2	1	0	0	5	5	0	1	0	0	0	1	1	0	0
P_Novel-clade-10	0	2	0	1	1	2	0	0	0	0	0	0	0	1	2	0	2	0	2	0	0	2	0	0	0	0	0	1	0	0	1	0	0	0	0	1	4	0	0	2	2	1	1	3	1	0	0	1	0
P_Novel-clade-10-12_X	0	0	0	0	0	0	0	0	0	0	0	0	0	0	0	0	0	0	0	0	0	0	0	0	0	0	0	0	0	0	0	0	0	0	0	0	0	0	0	0	0	0	0	0	0	0	0	0	0
P_Novel-clade-12	2	0	1	1	1	1	1	0	0	0	0	2	1	0	1	0	1	3	1	2	0	0	0	1	0	1	3	4	0	1	1	0	0	0	3	2	0	0	0	3	0	1	2	3	0	1	0	1	0
P_Nucleariida	316	811	866	338	568	532	904	204	378	94	1232	404	322	398	116	49	130	106	82	66	176	79	337	68	107	111	405	90	52	77	88	123	401	90	189	345	143	145	414	229	520	57	108	122	2109	198	103	592	179
P_Ochromonadales	30	9	19	5	28	10	18	14	31	10	121	12	36	26	10	17	17	26	24	21	21	26	5	55	20	15	40	101	61	75	48	48	184	5	44	37	46	14	41	39	100	10	25	35	70	62	16	18	12
P_Odontostomatida	0	0	0	0	0	0	0	0	0	0	0	0	0	0	0	0	0	0	0	0	0	0	0	0	0	0	0	0	0	0	0	0	0	0	0	0	0	0	0	0	0	0	0	0	0	0	0	0	0
P_OLIGO4	1	0	0	0	0	0	1	0	2	0	0	0	0	0	3	1	1	3	1	3	1	1	0	0	0	0	1	3	1	0	0	0	6	0	0	2	3	1	0	2	5	3	0	4	1	4	1	0	0
P_OLIGO5	0	0	1	0	0	0	0	0	0	1	0	0	1	0	3	3	0	1	0	0	2	3	0	0	0	0	3	0	0	1	1	0	2	1	2	0	1	1	1	0	0	0	0	2	2	0	0	0	0
P_OLIGO6	0	0	0	0	0	0	0	0	0	0	0	0	0	0	0	0	0	0	0	0	0	0	0	0	0	0	0	0	0	0	0	0	0	0	0	0	0	0	0	0	0	0	0	0	0	0	0	0	0
P_OLIGO7	0	0	0	0	0	0	0	0	0	0	0	0	0	0	0	0	0	0	0	0	0	0	0	0	0	0	0	0	0	0	0	0	0	0	0	0	0	0	0	0	0	0	0	0	0	0	0	0	0
P_OLIGO8	0	0	0	0	0	0	0	0	0	0	0	0	0	0	1	0	0	4	0	4	0	0	0	2	0	0	0	1	1	0	2	0	1	0	1	1	0	0	1	2	0	2	0	5	0	0	2	0	0
P_Oligohymenophorea_X	13	6	12	0	3	1	2	3	0	3	2	3	2	0	2	10	4	4	3	7	3	2	2	3	2	1	2	13	7	5	11	9	7	1	1	4	5	6	5	2	23	9	2	0	14	10	7	1	12
P_Oligotrichida	2	1	1	0	2	1	1	2	0	0	1	0	0	0	1	0	4	6	1	1	3	2	0	6	3	6	6	2	4	2	2	1	7	0	4	5	6	5	2	4	6	13	2	15	2	8	4	5	1
P_Olisthodiscales	64	172	129	36	214	89	138	42	95	40	259	342	60	97	195	458	364	276	269	281	210	230	144	260	284	253	610	252	164	173	416	194	389	50	977	499	306	368	175	285	303	309	300	396	215	297	406	61	60
P_Opalinata	23	153	107	40	110	76	107	10	16	23	26	20	24	7	16	11	19	9	10	19	13	19	15	17	12	8	17	22	14	17	18	5	10	22	13	19	40	18	38	137	28	25	28	30	57	31	18	576	341
P_Opalozoa_X	4	0	1	0	0	0	1	0	0	0	2	2	2	0	7	14	9	16	12	21	5	21	1	6	2	2	3	11	9	9	4	5	12	8	7	8	6	0	5	6	4	4	7	46	1	6	5	1	0
P_Opisthokonta_XXX	8	4	17	1	10	7	5	2	5	0	16	12	2	2	5	3	1	6	4	4	2	5	8	6	3	3	7	16	7	6	2	6	16	3	31	5	61	7	36	5	104	7	11	81	69	85	11	12	8
P_Oxymonadida	4	6	5	0	15	8	8	1	0	0	7	16	4	2	2	0	1	0	1	2	1	1	31	3	2	2	4	4	1	3	4	1	2	4	14	5	15	15	3	3	66	28	4	8	6	10	14	14	6
P_Oxyrrhinales	0	0	0	0	0	0	0	0	0	0	0	0	0	0	0	0	0	0	0	0	0	0	0	0	0	0	0	0	0	0	0	0	0	0	0	0	0	0	0	0	0	0	0	0	0	0	0	0	0
P_Panacanthocystida_X	18	52	73	64	65	47	57	1	7	1	9	38	7	0	107	102	109	29	86	180	31	62	5	197	10	9	20	69	12	20	10	8	38	2	21	38	3	2	18	152	18	4	7	14	60	8	0	683	1
P_Pansomonadida	45	1	0	0	2	1	1	1	1	0	5	24	1	0	19	15	53	61	7	37	6	23	4	8	1	9	5	6	13	16	10	4	17	143	34	49	10	5	21	15	5	7	29	45	36	8	19	1	40
P_Parabodonida	1	0	0	0	0	0	0	0	0	0	1	0	0	0	0	1	0	1	2	0	1	2	1	2	0	0	0	1	3	3	1	0	0	0	69	4	2833	5	8	1	7	4	2	2	0	478	31	0	0
P_Paracercomonadida	0	2	8	0	2	1	6	0	0	0	2	1	0	0	8	9	4	8	7	8	3	16	2	5	1	2	3	8	1	0	7	0	2	1	3	5	98	36	9	2	32	28	1	80	2	224	134	0	1
P_Paradinida	0	0	0	0	1	1	1	0	0	0	3	0	0	0	2	1	0	0	2	3	1	0	1	0	3	1	2	0	0	0	0	0	1	1	0	0	0	1	1	2	0	0	2	1	0	0	0	0	0
P_Paraliales	0	0	0	0	0	0	0	0	0	0	0	0	0	0	0	1	0	0	0	0	0	1	0	0	0	0	0	0	0	0	0	0	0	1	0	0	0	0	0	0	0	0	0	0	0	0	0	0	0
P_Paraphysomonadales	38	26	13	7	16	11	8	1	0	0	1	3	5	0	3	4	3	4	3	6	9	7	60	4	3	8	7	20	20	19	7	18	26	6	6	1	6	1	5	22	1	2	1	1	15	2	3	100	6
P_Parmales	0	0	0	0	0	0	0	0	0	0	0	0	0	0	0	2	2	0	0	0	0	0	0	1	1	0	0	1	0	0	0	0	0	0	0	0	0	0	0	0	0	0	0	0	0	0	0	0	0
P_Pavlomulinales	1	0	0	0	1	1	0	1	1	0	3	6	1	0	0	0	0	2	2	0	0	0	0	0	0	0	0	1	5	3	0	1	4	0	2	2	6	1	3	0	0	2	0	0	1	8	5	0	0
P_Pavlovales	1	2	0	0	0	0	1	5	0	0	5	0	0	0	3	1	3	3	1	0	0	0	0	1	0	0	1	0	2	0	2	2	2	1	0	18	6	3	11	2	2	6	3	4	1	2	0	0	0
P_Pelagomonadales	0	9	3	1	7	8	11	0	1	1	4	4	0	1	1	0	3	6	4	4	0	1	0	7	2	2	5	5	1	4	2	4	5	0	4	6	17	1	5	8	2	1	4	17	3	5	2	15	2
P_Pellitida	98	36	92	17	54	47	46	11	13	2	26	131	4	5	336	23	198	565	107	43	170	61	145	287	291	77	81	253	131	206	266	102	235	100	204	86	1074	1104	512	55	253	187	80	79	114	686	559	72	41
P_Pelobiontida	1	0	1	0	1	1	2	1	2	5	3	1	0	0	1	0	0	1	2	0	3	3	0	1	2	2	5	1	0	0	0	0	4	0	10	5	0	0	2	5	0	0	4	23	0	0	2	0	0
P_Peniculia	30	9	7	3	9	3	16	2	2	1	10	32	6	5	92	50	42	86	49	94	28	73	65	97	34	25	20	159	134	80	51	76	29	10	106	53	1382	100	56	14	733	252	38	37	109	702	233	34	100
P_Percolatea	0	0	0	0	0	0	0	0	0	0	0	0	0	0	0	0	0	0	0	0	0	0	0	0	0	0	0	0	0	0	0	1	0	0	0	0	0	0	0	0	0	0	0	0	0	0	0	0	0
P_Peridiniales	682	155	172	84	549	350	220	44	222	30	203	348	393	82	810	463	2822	575	240	149	4771	859	1922	2496	4782	820	779	2088	391	594	1152	321	339	69	863	870	858	826	965	721	1035	1114	731	550	134	1155	673	829	604
P_Peritrichia_1	0	2	2	0	0	1	1	0	0	0	0	0	0	0	1	0	0	3	1	0	1	0	0	0	1	0	7	1	0	1	1	0	1	0	2	4	0	9	2	5	2	10	1	1	0	3	2	1	0
P_Peritrichia_2	25	12	3	4	17	6	5	2	2	1	3	24	1	4	9	18	35	12	22	56	4	25	18	29	10	6	10	30	17	11	16	14	28	16	3	8	100	47	14	5	313	163	2	1	58	256	147	16	16
P_Perkinsea_XX	14	0	1	0	1	2	2	0	0	0	8	1	0	1	11	0	0	20	0	0	39	0	0	0	20	0	1	7	1	0	7	0	0	7	0	14	3	0	6	11	1	1	3	1	13	1	0	0	0
P_Perkinsida_X	3	1	2	4	5	3	6	5	7	9	3	8	3	2	1	4	9	2	4	4	7	4	3	10	5	6	12	10	0	4	3	3	6	8	7	5	4	3	3	12	7	3	4	13	9	2	4	3	16
P_Peronosporomycetes_X	6	22	26	5	10	13	9	0	12	6	26	11	5	3	29	26	54	27	19	22	14	46	8	41	38	21	28	18	11	18	26	12	29	7	11	22	34	11	20	21	16	15	10	19	18	21	18	5	23
P_Petalomonadida	17	23	37	5	21	24	30	26	8	11	60	20	11	27	19	37	81	18	28	25	34	28	33	26	99	47	83	20	4	6	18	26	36	12	4	13	21	12	10	17	23	15	3	22	80	14	17	22	10
P_Phaeocalpida	0	0	0	0	0	0	0	0	0	0	0	0	0	0	0	0	0	0	0	0	0	0	0	0	0	0	0	0	0	0	0	0	0	0	0	0	1	0	0	0	0	0	0	0	0	0	0	0	0
P_Phaeoconchida	0	0	0	0	0	1	0	0	0	0	0	0	0	0	0	0	0	0	5	1	1	4	0	5	1	0	1	1	2	0	1	0	0	0	0	0	0	0	0	1	0	0	0	1	0	0	1	0	0
P_Phaeocystales	0	3	1	0	3	0	1	0	0	0	0	0	0	0	1	1	1	0	0	0	0	0	1	1	0	1	2	0	1	1	0	1	0	0	3	3	1	0	0	3	1	1	1	4	1	0	2	4	0
P_Phaeocystida	0	0	0	0	0	0	0	0	0	0	0	0	0	1	0	0	0	0	0	0	0	0	0	0	0	0	0	0	0	0	0	0	0	0	0	0	0	0	0	0	0	0	0	0	0	0	0	0	0
P_Phaeodarea_X	0	0	0	0	0	0	0	0	0	0	0	0	0	0	0	0	0	0	0	0	0	0	0	0	0	0	0	0	0	0	0	0	0	0	0	0	0	0	0	0	1	0	0	0	0	0	0	0	0
P_Phaeodendrida	0	0	0	0	0	0	0	0	0	0	0	0	0	0	0	0	0	0	0	0	0	0	0	0	0	0	0	0	0	0	0	0	0	0	0	0	0	0	0	0	0	0	0	0	0	0	0	0	0
P_Phaeogromida	0	0	0	0	0	0	0	0	0	0	0	0	0	0	0	0	1	0	1	0	1	0	0	1	0	0	0	2	1	0	0	0	1	0	0	0	0	0	0	0	0	1	0	1	0	0	1	0	0
P_Phaeogymnocellida	0	0	0	0	0	0	0	0	0	0	0	0	0	0	0	0	0	0	2	0	0	0	0	0	0	0	0	0	0	0	0	0	0	0	0	0	0	0	0	0	0	0	0	0	0	0	0	0	0
P_Phaeophyceae_X	729	748	641	137	550	486	870	148	289	167	1245	1684	207	317	378	649	720	779	470	770	466	546	548	876	687	628	893	853	402	398	1064	596	1012	890	1345	2285	2225	1111	950	652	1472	1495	544	1204	563	2000	1340	296	1230
P_Phaeosphaerida	0	0	0	0	0	0	0	0	0	0	0	0	0	0	0	0	0	0	0	0	0	0	0	0	0	0	0	0	0	0	0	0	0	0	0	0	0	1	0	0	1	0	0	0	0	0	0	0	0
P_Phaeothamniales	0	1	0	0	0	0	1	8	0	0	0	1	0	0	1	0	0	0	0	0	0	0	0	0	0	0	0	0	0	3	0	0	0	0	0	0	0	0	0	1	0	0	0	0	0	1	0	4	1
P_Phagomyxida	0	0	0	0	0	0	0	0	1	0	1	0	0	0	0	0	0	0	0	0	0	0	0	0	0	0	0	0	0	0	0	0	0	0	0	0	0	0	0	0	0	0	0	1	0	0	1	0	0
P_Pharyngomonada	0	0	1	0	1	1	0	0	2	0	4	1	2	0	2	0	0	0	0	0	0	0	0	0	1	1	3	0	1	0	0	0	0	0	1	2	0	0	1	1	0	1	0	0	3	0	0	0	0
P_Phyllopharyngea_X	0	0	0	0	0	0	0	0	0	0	0	0	0	0	0	0	0	0	0	0	0	0	0	0	0	0	0	0	0	0	0	0	0	0	0	0	0	0	0	0	0	0	0	0	0	0	0	0	0
P_Physarida	2	17	9	3	9	2	16	2	1	0	1	1	1	0	0	0	1	1	0	0	3	0	2	4	0	0	3	0	0	2	0	1	2	1	2	2	79	23	128	0	49	10	9	10	3	75	3	0	31
P_Picophagales	0	0	0	0	0	0	0	0	0	0	0	0	0	0	0	0	0	0	0	0	0	0	0	0	0	0	0	0	0	0	0	0	0	0	0	0	0	0	0	0	0	0	0	0	0	0	0	0	0
P_Pinguiochrysidales	0	0	0	0	0	0	0	0	0	0	0	0	0	0	0	0	0	0	0	0	0	0	0	1	0	0	0	0	0	0	0	0	0	0	0	0	0	0	0	0	0	0	0	0	0	0	0	0	0
P_Piroplasmorida	9	17	6	0	8	7	0	1	1	0	0	39	2	0	1	1	1	1	2	2	0	2	40	2	0	5	7	2	1	3	5	1	5	4	1	1	5	1	2	1	1	1	1	0	0	0	1	38	2
P_Pirsoniales_X	0	0	0	0	2	0	0	0	0	0	0	0	0	0	2	2	0	0	0	1	0	1	0	2	0	0	1	0	2	0	1	4	10	0	2	0	11	4	0	1	1	2	1	13	0	26	8	0	0
P_Placidida	1327	2756	2509	580	4395	3356	2324	417	1968	218	2442	1715	1657	385	2471	4720	4654	4554	16120	5755	5410	14398	1173	11489	5293	19957	8225	12113	24932	27529	13587	31910	12348	1097	3965	2749	5260	7210	2074	2173	5860	15638	1534	5143	2480	4570	10759	2058	2649
P_PLAGI1	0	0	0	0	0	0	0	0	0	0	0	0	0	0	0	0	0	0	0	1	0	0	0	0	0	0	0	0	0	0	0	0	0	0	0	0	0	0	0	0	0	0	0	0	0	0	0	0	0
P_Plagiogrammales	0	0	0	0	0	0	0	0	0	0	0	0	0	0	0	0	0	0	0	0	0	0	0	0	0	0	0	0	0	0	0	0	0	0	0	0	0	0	0	0	0	0	0	0	0	0	0	0	0
P_Plagiopylea_X	0	1	1	0	1	0	1	0	0	0	0	0	0	0	0	1	1	1	0	9	0	0	0	1	0	1	0	2	0	0	0	0	1	0	0	0	0	2	0	0	0	0	0	2	1	0	2	1	0
P_Plasmodiophorida	1	1	0	0	0	0	0	0	0	0	0	1	0	0	1	0	1	1	1	4	3	0	0	1	0	0	1	1	2	1	1	1	2	0	0	1	0	0	0	0	0	0	2	4	0	1	1	0	0
P_Pluriformea_XX	5	0	1	0	1	1	2	0	0	1	1	1	0	0	0	0	0	1	2	2	0	1	0	0	1	0	3	0	0	1	1	1	1	3	0	3	1	0	0	3	0	0	1	1	0	1	0	1	2
P_Preaxostyla_XX	0	0	1	0	0	0	0	0	0	0	0	1	0	0	0	0	0	1	0	0	0	0	0	1	1	1	1	8	2	5	2	3	1	0	13	2	6	4	2	4	4	4	1	7	0	10	11	0	3
P_Probosciales	0	0	0	0	0	1	0	0	0	0	0	0	0	0	0	0	0	0	0	0	0	0	0	0	0	0	0	0	0	0	0	0	0	0	0	0	0	0	0	0	6	1	0	0	0	0	0	0	0
P_Prokinetoplastida	0	0	0	0	0	0	0	0	0	0	0	2	0	0	0	0	1	0	0	1	0	0	0	0	0	0	0	0	0	0	0	0	0	0	1	0	4	2	0	0	0	0	0	0	0	0	1	0	0
P_Prorocentrales	1	2	3	0	6	1	6	0	0	0	0	5	1	0	7	1	1	3	6	2	2	2	5	4	2	1	6	8	0	1	6	2	4	1	1	1	6	2	3	2	2	1	0	4	8	2	2	1	2
P_Prorodontida	10	12	22	11	11	5	10	20	43	21	42	10	17	29	22	11	3	61	17	11	5	52	13	9	50	35	46	13	5	3	31	23	58	22	9	17	5	8	11	9	15	10	2	7	71	8	13	26	5
P_Prostomatea_1_X	75	15	13	5	24	12	27	7	7	3	33	62	4	2	62	40	27	178	43	71	30	60	151	77	51	24	46	67	58	40	75	58	55	19	75	57	697	100	52	45	423	159	32	71	237	481	98	34	195
P_Prostomatea_2_X	0	0	0	0	0	0	0	0	0	0	0	0	0	0	0	0	1	0	0	0	1	1	0	0	0	0	0	2	0	2	4	1	19	0	0	0	17	0	0	0	0	0	0	0	0	22	0	0	0
P_Prostomatea_3_X	0	0	1	0	0	0	1	0	0	0	0	1	0	0	2	2	0	3	3	0	1	4	0	2	1	0	2	1	1	4	1	0	3	0	1	1	2	0	0	0	0	0	0	1	0	0	0	0	0
P_Prostomatea_X	0	0	0	0	1	0	0	0	0	0	0	0	0	0	0	0	0	0	0	0	0	0	0	0	0	0	1	0	0	0	0	0	2	0	0	0	0	4	0	0	30	3	0	2	2	0	2	0	0
P_Protohypotrichia	0	0	0	0	0	3	0	0	0	0	0	0	1	0	0	0	0	1	0	1	0	0	0	1	0	0	0	0	0	0	0	0	0	0	0	0	0	0	0	0	0	0	0	0	0	0	0	0	0
P_Protoraphidales	0	0	0	0	0	0	0	0	0	0	0	0	0	0	0	0	0	0	0	0	0	0	0	0	0	0	0	0	0	0	0	0	0	0	0	0	0	0	0	0	0	0	0	0	0	0	0	0	0
P_Protosporangiida	0	5	11	2	0	5	5	1	0	0	1	1	1	0	0	0	0	0	0	0	0	0	37	1	0	0	0	17	0	1	3	1	4	0	0	1	5	1	16	1	2	1	0	0	4	1	1	1	0
P_Protosteliida	56	0	1	0	1	4	2	0	0	0	3	31	0	2	4	6	44	33	5	35	2	10	0	9	3	3	3	18	11	15	7	3	24	166	5	8	18	4	2	1	8	2	3	7	28	5	6	2	36
P_Prymnesiales	48	47	31	16	71	152	38	12	26	14	62	18	18	22	70	21	42	51	52	26	38	46	79	62	30	30	31	80	55	112	41	51	77	4	82	174	479	1017	364	101	363	952	175	90	289	489	921	20	231
P_Prymnesiophyceae_Clade_D	0	0	0	0	0	0	0	0	0	0	0	1	0	1	2	0	0	0	0	0	0	0	0	1	0	0	1	0	0	0	0	2	0	0	0	2	0	0	0	1	0	0	0	1	2	0	0	0	1
P_Prymnesiophyceae_Clade_E	0	0	0	0	0	0	0	0	0	0	0	1	0	0	1	0	0	0	0	0	0	0	0	1	0	0	0	0	0	0	0	0	0	0	0	0	0	0	1	0	0	0	0	0	0	0	0	0	0
P_Prymnesiophyceae_Clade_F	0	0	0	0	0	0	0	0	0	0	0	0	0	0	0	0	0	0	0	0	0	0	0	0	0	0	0	0	0	0	0	0	0	0	0	0	0	0	0	0	0	0	0	0	0	0	0	0	0
P_Prymnesiophyceae_X	0	0	3	0	2	1	2	0	6	2	9	2	1	3	2	0	1	2	1	0	0	0	0	1	4	5	2	2	0	0	0	0	1	0	3	4	0	2	1	2	3	2	0	0	1	3	4	0	0
P_Pseudodendromonadales	8	12	19	5	10	20	21	6	2	1	16	5	5	4	68	15	27	53	26	14	35	27	6	36	41	33	84	47	5	15	25	5	23	8	53	83	17	48	30	71	44	118	32	64	11	26	34	1	4
P_Pseudoperkinsidae	4	1	4	0	2	4	2	1	1	0	4	1	1	0	14	1	5	6	7	9	1	4	4	2	2	0	7	3	1	4	1	4	9	3	1	4	6	1	2	13	11	2	5	8	6	7	2	2	3
P_Pseudophyllomitidae	1	2	1	1	0	0	2	1	2	0	4	3	0	1	0	0	0	1	0	0	1	0	1	2	0	0	1	2	0	0	1	1	3	0	3	0	2	0	2	1	0	1	0	1	4	0	3	0	0
P_Psorospermidae	0	0	0	0	0	0	0	0	0	0	0	0	0	0	0	0	0	0	0	0	0	0	0	0	0	0	0	0	0	0	0	0	0	0	0	0	0	0	0	0	0	0	0	0	0	0	0	0	0
P_Pterista	96	0	1	0	1	0	0	0	4	0	3	100	0	2	14	13	38	9	72	18	32	18	19	28	34	20	20	19	5	14	41	20	34	250	32	57	2	7	35	3	4	4	34	34	22	4	25	3	134
P_Pterocystida_X	7	0	0	0	1	0	1	2	1	0	4	10	0	2	2	2	9	9	53	11	6	6	2	11	16	20	8	4	2	7	36	12	27	19	4	11	1	1	4	1	1	0	1	2	6	2	1	1	13
P_Pyrenomonadales	21	8	12	3	13	8	9	3	5	3	18	40	4	4	28	22	22	32	33	28	31	15	13	34	12	4	11	35	15	12	17	3	24	39	39	34	72	10	24	12	33	23	11	43	35	23	66	4	27
P_RAD-A_X	0	0	1	0	2	0	0	0	0	0	0	2	0	0	0	0	0	10	0	1	1	0	0	0	13	0	2	0	7	5	44	1	9	0	0	1	0	25	0	0	1	5	0	0	0	0	16	0	0
P_RAD-B_X	1	1	0	0	2	0	0	0	0	0	4	0	4	0	19	6	8	3	10	7	10	10	1	10	30	4	4	13	30	8	83	140	442	0	9	4	309	3	1	4	0	1	3	11	1	433	4	38	0
P_RAD-C_X	0	0	0	0	0	0	0	0	0	0	0	0	0	0	0	0	4	0	1	0	1	0	0	0	2	0	3	0	0	3	0	4	6	0	1	9	0	0	4	3	0	0	1	3	0	0	0	0	0
P_Radiolaria_XX	0	0	0	1	0	0	1	0	0	1	0	0	0	0	0	0	0	0	0	0	0	0	0	0	0	0	0	0	0	0	0	0	0	0	0	0	0	0	0	0	0	0	0	0	0	0	0	0	0
P_Raphidista	136	20	0	1	1	7	1	1	0	0	0	6	0	0	4	1	1	0	1	1	3	3	214	6	0	1	2	6	0	1	0	1	1	20	1	1	3	4	4	2	4	1	0	3	21	6	5	40	13
P_Raphidophyceae_X	1	1	0	1	4	1	1	0	0	0	4	5	0	1	6	9	6	30	2	21	11	25	3	7	4	12	3	8	10	7	5	2	8	1	51	29	56	7	14	22	31	7	17	156	3	30	26	0	10
P_Rhabdonematales	0	0	0	0	0	0	0	0	0	0	0	0	0	0	0	0	0	0	0	0	0	0	0	0	0	0	0	0	0	0	0	0	0	0	1	0	0	0	0	0	0	0	0	0	0	0	0	0	0
P_Rhaponeidales	0	0	0	0	2	0	2	0	1	0	0	0	1	1	0	0	0	0	0	0	0	0	0	0	0	0	0	0	0	0	0	0	0	0	0	0	4	2	0	0	1	5	0	0	0	0	22	1	0
P_Rhizosoleniales	0	0	0	0	0	0	0	0	0	0	0	0	0	0	1	1	1	1	1	1	0	6	1	0	0	1	0	0	0	6	0	1	1	1	0	0	0	0	1	0	0	0	0	1	0	0	0	0	0
P_Rhopalodiales	0	0	0	0	0	0	0	0	0	0	0	0	0	0	0	0	0	0	0	0	0	0	0	0	0	0	0	0	0	0	0	0	0	0	0	0	0	0	0	0	0	0	0	0	0	0	0	0	0
P_Rhynchostomatia	3	8	10	2	11	4	6	5	15	2	13	1	5	5	4	1	3	2	1	4	4	3	4	1	0	0	1	6	6	3	1	2	0	4	10	2	6	3	10	9	14	9	5	0	13	6	3	1	5
P_Rhynosporidae	5	4	1	0	6	3	1	0	5	1	5	16	4	1	5	7	6	5	6	4	5	13	3	3	6	7	3	7	13	5	7	8	6	0	8	20	8	3	3	2	1	2	2	6	6	8	6	2	3
P_Rigifilida_XXX	21	15	14	11	16	40	32	11	18	6	53	27	29	6	34	6	23	35	18	33	18	18	5	45	23	16	34	91	30	185	54	56	200	2	34	8	8	11	80	39	7	49	14	6	30	2	19	1	23
P_Robertinida	4	0	0	0	0	0	0	0	0	0	0	0	0	0	0	0	0	0	0	0	0	0	12	0	0	0	0	0	1	0	0	0	0	0	0	0	0	0	0	0	0	0	0	1	0	0	0	0	1
P_Rotaliida	1996	125	150	66	659	289	238	9	2	16	136	706	18	5	10	158	156	65	17	80	55	54	786	97	28	87	80	94	45	47	68	94	177	67	71	188	25	11	636	424	38	17	632	524	87	22	58	0	3623
P_Rotosphaerida_XX	7	27	18	7	23	17	18	5	12	4	17	11	2	5	11	1	7	6	1	1	1	3	10	6	3	4	10	5	2	3	5	4	10	8	11	16	9	10	8	14	16	8	1	15	45	9	6	8	1
P_Sagenista_X	29	7	35	4	15	29	9	14	4	1	8	10	2	3	2	2	2	4	10	2	4	4	14	7	5	0	5	22	1	22	7	13	14	10	25	31	50	25	9	3	18	15	2	2	24	27	10	5	14
P_Sainouroidea_X	0	0	0	0	0	0	0	0	0	0	0	0	0	0	0	0	0	0	0	0	0	0	0	0	0	0	0	0	0	1	0	1	0	0	0	1	1	0	0	0	0	0	0	0	0	1	0	0	0
P_Sarcinochrysidales	5	32	28	36	80	52	24	1	2	2	1	4	6	1	1	0	1	1	0	1	0	0	3	0	0	0	1	1	0	5	1	0	2	5	2	3	2	0	17	52	3	0	0	2	26	0	0	469	16
P_Schizocladiophyceae_X	0	0	0	0	0	0	0	0	0	0	0	0	0	0	0	0	0	0	0	0	0	0	0	0	0	0	0	0	0	0	0	0	0	0	0	0	0	0	0	0	0	0	0	0	0	0	0	0	0
P_Scuticociliatia_1	6	3	4	0	0	2	5	0	1	1	3	1	1	5	5	9	2	14	7	5	3	10	1	2	8	3	5	13	1	7	6	6	12	0	6	9	24	5	12	5	14	4	6	7	5	8	6	0	5
P_Scuticociliatia_2	3	1	6	1	0	0	2	4	1	2	0	2	1	1	7	19	8	8	4	4	20	43	1	7	5	11	6	11	5	3	3	3	12	0	7	7	45	8	16	6	67	12	1	2	2	39	10	1	5
P_Segregatospumellales	0	0	0	0	0	0	0	0	0	2	0	0	0	0	1	2	0	3	0	0	0	0	0	0	0	0	0	1	0	2	0	1	3	0	3	0	0	0	0	2	0	0	1	2	1	0	1	1	0
P_Selenaionida	0	0	0	0	0	0	0	0	0	0	0	0	0	0	0	1	0	0	0	1	0	0	0	0	0	0	0	0	0	0	0	0	0	0	0	0	0	0	0	0	0	0	0	2	0	0	0	0	0
P_Spirotrichea_X	6	0	1	0	0	0	0	0	0	0	0	0	0	0	0	0	0	0	0	0	0	0	0	0	0	0	0	0	0	0	0	0	0	0	0	0	2	0	0	0	1	0	0	1	4	0	0	0	0
P_Spongomonadida	3	2	0	0	6	4	8	0	3	1	3	2	6	2	72	31	13	36	38	20	14	15	1	17	3	12	32	33	10	14	26	7	11	1	47	54	129	19	24	46	45	17	21	114	6	45	47	3	1
P_Spumellaria	3	3	7	6	4	3	9	0	2	0	2	4	1	2	10	10	14	4	6	9	2	16	4	8	3	5	11	10	16	4	16	4	8	1	20	4	8	28	4	16	18	9	2	13	15	14	14	61	8
P_Stellarimales	0	0	0	0	0	0	0	0	0	0	0	0	0	0	0	0	0	0	0	0	0	0	0	0	0	0	0	0	0	1	0	0	0	0	0	0	0	1	0	1	0	0	0	0	0	0	0	0	0
P_Stemonitida	0	9	10	1	10	7	10	1	1	0	8	0	0	3	0	8	2	1	1	2	0	1	2	6	1	0	3	0	0	0	0	0	0	0	0	3	31	1	46	2	28	6	6	4	4	53	1	1	2
P_Stenophorida	0	0	0	0	0	0	0	0	0	0	0	0	0	0	0	1	2	0	2	1	0	0	0	2	0	1	0	0	0	2	0	1	2	0	1	1	1	1	0	0	0	0	0	0	0	2	0	0	0
P_Stephanopyxales	0	0	0	0	0	0	0	0	0	0	0	0	0	0	0	0	0	0	0	0	0	0	0	0	0	0	0	0	0	0	0	0	0	0	0	0	0	0	0	0	0	0	0	0	0	0	0	0	0
P_Stictodiscales	0	0	0	0	0	0	0	0	0	0	0	0	0	0	0	0	0	0	0	0	0	0	0	0	0	0	0	0	0	0	0	0	0	0	0	0	0	0	0	0	0	0	0	0	0	0	0	0	0
P_Stramenopiles_X-Group-2_X	0	0	0	0	0	0	0	0	0	0	0	0	0	0	0	0	0	0	0	0	0	0	0	0	0	0	0	0	0	0	0	0	0	0	0	0	0	0	0	0	0	0	0	0	0	0	0	0	0
P_Stramenopiles_X-Group-3_X	0	0	0	0	0	0	0	0	0	0	0	0	0	0	0	0	0	0	0	0	0	0	3	0	1	0	0	0	0	0	0	0	0	0	0	0	0	0	0	0	0	0	0	0	0	0	0	0	0
P_Stramenopiles_X-Group-4_X	0	0	0	0	0	0	0	0	0	0	0	0	0	0	2	0	0	0	0	0	0	0	0	0	0	0	0	0	0	0	0	0	0	0	0	0	0	0	0	0	0	0	0	0	0	0	0	0	0
P_Stramenopiles_X-Group-6_X	0	0	0	0	0	0	1	0	0	0	0	0	0	0	0	0	0	0	0	0	0	0	0	0	0	0	0	0	0	0	0	0	0	0	0	0	0	0	0	0	1	0	0	0	0	0	0	0	0
P_Stramenopiles_X-Group-7_X	0	0	0	0	0	0	0	0	0	0	0	0	0	0	0	0	0	0	0	0	0	0	0	0	0	0	0	0	0	0	0	0	0	0	0	0	0	0	0	0	0	0	0	0	0	0	0	0	0
P_Stramenopiles_X-Group-8_X	0	0	0	0	0	0	0	0	0	0	0	0	0	0	0	0	0	0	0	0	0	0	0	0	0	0	0	0	0	0	0	0	0	0	0	0	0	0	0	0	0	0	0	0	0	0	0	0	0
P_Stramenopiles_XXX	1	1	1	2	1	1	0	3	0	0	1	4	0	0	2	0	1	3	3	1	0	0	1	2	0	0	3	6	0	1	2	3	7	2	0	1	0	0	0	1	0	1	0	5	1	1	2	5	0
P_Striatellales	0	0	0	0	0	0	0	0	0	0	0	0	0	0	0	0	0	0	0	0	0	0	0	0	0	0	0	0	0	0	0	0	0	0	0	0	0	0	0	0	0	0	0	0	0	0	0	0	0
P_Stygamoebida_X	2	2	2	0	3	4	1	3	1	0	2	1	0	2	90	46	128	106	45	11	65	92	1	54	68	30	100	17	10	63	57	13	60	2	27	9	2	1	0	33	1	3	1	9	3	6	3	2	2
P_Stygamoebidae	246	129	398	60	166	236	126	99	66	27	88	93	11	83	92	69	94	118	73	37	74	100	106	89	119	40	122	89	40	69	105	39	175	108	404	51	12	46	74	49	4	26	14	29	166	6	118	26	132
P_Suctoria	3	0	1	1	1	1	2	0	4	0	6	1	1	0	0	1	2	1	3	2	3	3	0	12	2	2	2	4	1	5	2	1	2	0	10	2	21	10	3	1	80	10	13	7	5	34	15	3	3
P_Suessiales	4	0	2	1	0	2	1	3	2	0	5	1	1	3	4	7	4	4	4	14	6	13	0	11	1	1	2	10	9	8	2	3	8	5	1	3	45	1	3	2	5	3	0	3	5	6	1	0	0
P_Surirellales	0	0	0	0	0	0	0	0	0	0	0	0	0	0	0	1	0	5	0	0	0	0	0	0	0	0	0	0	0	2	0	0	1	0	11	6	0	3	12	34	0	1	9	1	3	1	1	0	2
P_Symbiontida_X	0	0	0	0	0	0	0	0	0	0	0	0	0	0	0	0	0	0	0	0	0	0	0	0	0	0	0	0	0	0	0	0	0	0	0	0	0	0	0	0	0	0	0	0	0	0	0	0	0
P_Synchromadales	0	0	0	0	0	0	0	0	0	0	0	0	0	0	0	0	0	0	0	0	0	0	0	0	0	0	0	0	0	0	0	0	0	0	0	0	0	0	0	0	0	0	0	0	0	0	0	0	0
P_Synchromophyceae_X	0	0	0	1	0	0	0	0	0	0	0	0	0	0	0	0	0	0	0	0	0	1	0	0	0	0	0	0	0	0	0	0	0	0	0	0	0	0	0	0	0	0	0	0	1	0	0	0	0
P_Syndiniales_X	0	0	0	0	0	0	0	0	0	0	0	0	0	0	0	0	0	0	0	0	0	2	0	0	0	0	0	0	0	1	0	0	0	0	0	0	0	0	0	0	0	0	0	0	0	0	0	0	0
P_Synhymenia	0	0	0	0	0	0	0	0	0	0	0	0	0	0	0	1	3	0	1	1	0	2	0	2	2	0	18	6	6	1	0	2	2	0	2	0	1	1	0	2	5	0	0	0	6	1	0	0	0
P_Synurales	10	9	8	5	10	4	16	0	2	1	2	26	1	3	46	36	66	103	20	10	144	98	32	286	68	31	102	64	62	164	49	47	157	2	33	15	12	21	14	77	14	4	2	9	11	7	9	108	5
P_Tectofilosida	0	1	3	0	3	5	2	0	2	1	2	2	0	6	150	115	115	55	140	87	68	156	1	172	5	36	37	80	110	55	46	18	21	2	11	15	320	43	8	11	400	77	6	135	9	490	44	1	3
P_Telonemia_XXX	18	17	20	6	14	14	8	2	2	3	4	25	0	1	6	2	5	4	2	3	3	6	23	13	2	4	8	8	2	20	5	3	6	22	25	58	11	36	13	31	4	63	11	103	91	9	29	13	12
P_Tetramitia_I	36	2	7	2	5	4	4	2	2	0	2	34	2	3	417	50	57	179	107	210	30	108	6	162	12	18	42	250	155	204	70	40	176	9	13	51	9	2	19	196	3	8	25	504	21	1	51	2	30
P_Tetramitia_III	0	0	0	0	0	0	0	0	0	0	0	0	0	0	0	0	0	0	0	0	0	0	0	0	0	0	0	0	0	0	0	0	0	0	0	1	0	0	0	0	0	0	0	0	0	1	0	0	0
P_Tetramitia_V	0	0	0	0	0	0	0	0	0	0	0	0	0	0	0	1	0	4	0	0	0	0	0	0	2	4	1	0	0	0	2	0	1	0	8	36	0	0	21	17	0	0	15	38	0	0	0	0	0
P_Tetramitia_VI	0	0	0	0	0	0	3	0	0	0	0	0	0	0	0	0	1	0	0	0	0	0	0	0	0	1	0	0	0	0	0	0	1	0	2	0	1	4	1	0	1	1	0	7	0	2	2	0	0
P_Textulariida	366	5	15	3	63	35	15	0	6	2	2	72	1	0	1	2	2	5	1	3	37	6	118	6	36	16	14	6	3	1	13	2	8	5	2	10	0	1	21	8	1	0	2	3	0	0	0	0	497
P_Thalassionematales	0	0	0	0	0	0	0	0	0	0	0	0	0	0	0	0	0	0	0	0	0	0	0	0	0	0	0	0	0	0	0	0	0	0	0	0	0	0	0	0	0	0	0	0	0	0	0	0	0
P_Thalassiophysales	0	0	1	0	1	0	0	0	0	0	0	2	0	0	0	0	0	0	0	0	0	0	0	0	0	0	1	0	0	0	1	0	0	0	0	0	0	0	0	1	0	0	0	0	0	0	0	0	0
P_Thalassiosirales	100	113	204	51	165	145	129	35	23	12	43	46	7	14	95	28	57	36	560	55	55	70	52	63	35	175	104	134	168	116	151	121	195	55	194	36	59	64	71	87	32	41	21	62	76	38	62	164	107
P_Thaumatomonadida	5	10	7	5	8	8	16	7	6	13	25	13	10	5	112	51	63	87	363	85	67	110	3	106	71	74	146	129	82	48	185	30	103	3	25	27	34	11	20	33	21	9	8	111	21	23	31	3	5
P_Thecamoebida	21	23	49	8	36	44	66	41	49	8	154	6	36	69	131	238	206	140	238	96	213	350	4	679	300	288	475	194	205	252	148	183	359	3	170	835	161	401	135	252	1142	125	133	229	97	310	246	3	31
P_Torodiniales	0	0	0	0	0	0	0	0	0	0	0	0	0	0	0	0	0	0	0	0	0	0	0	0	0	0	0	0	0	0	0	0	0	0	0	0	0	0	0	0	0	0	0	0	0	0	0	0	0
P_Tremulida	0	0	0	0	0	2	0	1	0	0	0	0	0	4	1	0	0	0	1	0	1	0	0	1	0	0	0	1	1	0	1	0	0	0	0	0	0	0	0	0	0	0	0	0	0	1	0	0	0
P_Triceratiales	0	0	0	0	1	0	0	0	0	0	0	0	0	0	0	0	0	0	0	0	0	1	0	0	0	0	0	0	0	0	0	0	0	0	0	0	0	0	0	0	0	0	0	0	0	0	0	0	0
P_Trichostomatia	4	3	6	0	3	1	1	2	0	0	1	2	0	0	2	4	3	9	9	2	3	2	1	5	2	5	5	3	4	0	3	2	5	1	2	9	2	1	2	3	2	0	0	0	3	1	4	3	0
P_Tritrichomonadida	0	0	0	0	0	0	0	0	0	0	0	0	0	0	0	0	0	0	0	0	0	0	0	0	0	0	0	0	0	0	0	0	0	0	0	0	0	0	0	0	0	0	0	0	0	0	0	0	0
P_Trypanosomatida	8	2	7	1	4	2	3	7	2	2	17	22	6	3	34	22	23	22	17	16	11	16	12	14	10	3	7	22	28	20	11	11	37	4	34	51	20	34	47	42	24	9	21	142	15	17	18	0	10
P_Tubulinea_XXX	0	6	1	0	0	0	0	0	0	0	0	1	1	0	1	1	0	3	0	1	3	1	0	0	0	2	0	1	0	0	0	0	2	0	0	2	0	1	0	0	0	0	0	3	6	1	0	0	0
P_UI13E03-lineage	0	0	0	0	0	0	0	0	0	0	0	0	0	0	0	1	1	0	0	0	1	0	2	0	0	0	2	0	0	0	1	0	0	0	1	1	0	0	0	1	0	1	0	1	1	0	2	0	1
P_Vampyrellida	2	30	42	5	43	20	41	7	14	4	41	5	10	17	8	16	31	30	8	12	8	20	1	18	22	9	27	24	8	13	14	2	23	0	13	32	49	50	11	18	28	141	26	22	12	19	432	4	12
P_Vannellida	62	5	7	2	11	2	13	2	1	0	7	215	1	1	158	120	132	198	108	168	25	29	350	21	37	54	56	46	37	24	72	21	52	138	55	113	211	91	33	105	462	87	45	400	157	239	122	223	13
P_Variglissida	0	0	0	0	0	0	0	0	0	0	0	0	0	0	0	2	0	5	1	5	0	0	0	1	3	0	1	0	0	0	1	1	2	0	0	1	0	0	1	0	1	0	1	3	0	1	1	0	0
P_Variosea_X	185	107	173	36	138	142	122	59	50	24	168	245	47	48	302	125	280	223	167	109	152	140	92	174	268	81	244	148	61	131	132	71	203	392	187	142	86	222	150	173	105	412	47	234	315	69	225	23	154
P_Ventricleftida	2	4	3	3	5	2	11	6	2	1	15	3	6	9	13	18	22	20	20	17	12	12	1	17	12	9	15	20	12	4	14	4	19	5	10	11	10	6	11	7	11	2	6	30	16	18	14	5	0
P_Vitrelladida	0	0	0	0	0	0	0	0	0	0	0	0	0	0	0	1	0	0	0	0	0	0	0	0	0	0	0	0	0	0	0	1	0	0	0	0	0	0	0	0	0	0	0	0	0	0	0	0	0
P_Xanthophyceae_X	0	0	2	0	0	0	1	0	0	0	0	0	0	0	0	1	1	1	0	2	0	0	0	0	0	0	0	0	0	0	0	0	0	0	0	1	1	1	0	0	0	0	0	1	0	0	0	0	0
P_YS16Ec34-lineage_X	0	0	0	0	0	0	0	0	0	0	0	0	0	0	0	0	0	0	0	0	0	0	0	0	0	0	0	0	0	0	0	0	0	0	0	0	0	0	0	0	0	0	0	0	0	0	0	0	0
P_Zygodiscales	0	0	0	0	0	0	0	0	0	0	0	0	0	0	0	0	0	0	0	0	0	0	0	0	0	0	0	0	0	0	0	1	0	0	0	0	0	0	0	0	0	0	0	0	0	0	0	0	0
Note: F, M and P represent Fungi, Metazoa and Protists, respectively.
[truncated: 2 more columns]
